# Supplementary material for: A moonlighting role for enzymes of glycolysis in the co-localization of mitochondria and chloroplasts
Source: Nat Commun. 2020 Sep 9;11:4509. doi: 10.1038/s41467-020-18234-w (PMC7481185; doi:10.1038/s41467-020-18234-w)
Supplement: Supplementary file 4 — Supplementary Data 1 [file 41467_2020_18234_MOESM4_ESM.xlsx]

## Sheet: Table S1
Table S1: List of the proteins tested in this study
Enzyme abbreviation	AGI gene code
PGM2	AT1G70730
PGM3	AT1G23190
HKL1	At1g50460
HXK1	At4g29130
HXK2	At2g19860
PGI	AT5G42740
PFK3	AT4G26270
PFK1	AT4G29220
PFK6	AT4G32840
PKF2	AT5G47810
PFK7	AT5G56630
ALD6	At2g36460
ALD8	At3g52930
ALD4	AT5G03690
ALD5	AT4G26530
ALD7	AT4G26520
TPI	At3g55440
GAPC1	At3g04120
GAPC2	At1g13440
ALDH11A3	AT2G24270
PGK	At1g79550
PGK-C1	AT1G56190
PGAM1	At1g09780
PGAM2	AT3G08590
Enolase	At2g36530
ENOC	AT2G29560
PYKb1	At5g52920
PYK1	At3g55650
PYK2	At2g36580
PYK3	At5g63680
PYK4	AT5G08570
PYK5	AT3G55810
PYK6	AT5G56350
E.ipgam	uniport: P62707
E.Enolase	uniport: P0A6P9
nA-Enolase	At2g36530 with nuclear signal peptide
nA-IPGAM1	At1g09780 with nuclear signal peptide
sdmA-IPGAM1N	At1g09780 with nuclear signal peptide
mtsGFP	GFP with mitochodnria signal peptide
TPT	At5g46110
VDAC3	AT5G15090
VDAC1	AT3G01280
mCitrine	constitutively yellow fluorescent protein
mCitrine-NE	N-terminal of mCitrine
mCitrine-CE	C-terminal of mCitrine
mCherry	constitutively Red fluorescent protein
All constitutively expressed glycolysis enzyme subunits and related enzyme proteins were tested. The enzyme names and the abbreviations are those used in the text.
