# Supplementary material for: A moonlighting role for enzymes of glycolysis in the co-localization of mitochondria and chloroplasts
Source: Nat Commun. 2020 Sep 9;11:4509. doi: 10.1038/s41467-020-18234-w (PMC7481185; doi:10.1038/s41467-020-18234-w)
Supplement: Supplementary file 5 — Supplementary Data 2 [file 41467_2020_18234_MOESM5_ESM.xlsx]

## Sheet: Table S2
Table S2: All the primers used in this study
Abbreviation	Abbreviation	5' primer with shorter BP		3' primer with shorter BP
PGM2	PGM2-f	AAAAAAGCAGGCTCCACC ATGTTCCTCTTGGTTACTT	PGM2-r	CAA GAA AGC TGG GTc TGTAATAACAGTTGGTGATGATCG
PGM3	PGM3-f	AAAAAAGCAGGCTCCACC ATGGTTTTCAAGGTTTCTACCG	PGM3-r	CAA GAA AGC TGG GTc TGTTATGACGGTGGGGGCT
HKL1	HKL1-f	AAAAAAGCAGGCTCCACCATGGGGAAAGTGGCGGTT	HKL1-r	CAA GAA AGC TGG GTcTGACTGTAAAGAGGCAACGAGGAGAGC
HXK1	HXK1-f	AAAAAAGCAGGCTCCACCATGGGTAAAGTAGCTGTTG	HXK1-r	CAA GAA AGC TGG GTcAGAGTCTTCAAGGTAGAGAGAGTG
HXK2	HXK2-f	AAAAAAGCAGGCTCCACCATGCGTGTGCTTCTTGG	HXK2-r	CAA GAA AGC TGG GTcACTTGTTTCAGAGTCATCTTCAAGTTCG
PGI	PGI-f	AAAAAAGCAGGCTCCACCATGGCGTCATCAACCGCTTT	PGI-r	CAA GAA AGC TGG GTcCATCTGGGGCTCGGAACTTGTC
PFK3	PFK3-f	AAAAAAGCAGGCTCCACCATGAGTACTGTGGAGAGTAG	PFK3-r	CAA GAA AGC TGG GTcCTTGGTGATCTCTTTGGTGAC
PFK1	PFK1-f	AAAAAAGCAGGCTCCACCATGTCATCTTCTGTTCCAAACT	PFK1-r	CAA GAA AGC TGG GTcCCATTTCATGGTCCCTGGTTC
PFK6	PFK6-f	AAAAAAGCAGGCTCCACCATGGCTTCTAATGGCGTGG	PFK6-r	CAA GAA AGC TGG GTcTTAGTCGGTAAACTCCGTGGTTCCTTTAG
PKF2	PKF2-f	AAAAAAGCAGGCTCCACCATGGCCGCCGAAACTAG	PKF2-r	CAA GAA AGC TGG GTcACCCTTAACGTTCGTTTCAAAATCAGGC
PFK7	PFK7-f	AAAAAAGCAGGCTCCACCATGTCTAGTCCGAGAAGT	PFK7-r	CAA GAA AGC TGG GTcCTTAGTGACCTCTTTAGTCACAG
ALD6	ALD6-f	AAAAAAGCAGGCTCCACCATGTTGAAGAGTGCAGGAG	ALD6-r	CAA GAA AGC TGG GTc GTACTTGTAATCCTTAACGTGAAGGC
ALD8	ALD8-f	AAAAAAGCAGGCTCCACCATGTCTGCCTTCACAAGCAAAT	ALD8-r	CAA GAA AGC TGG GTc GTACTTGTAATCCTTCACGTGAAGGC
ALD4	ALD4-f	AAAAAAGCAGGCTCCACCATGTCGTGCTTCAAATCC	ALD4-r	CAA GAA AGC TGG GTc ATATTTGTAGTCTTTGACGTGAAGGCTC
ALD5	ALD5-f	AAAAAAGCAGGCTCCACCATGTCTGCTTTTGTCGG	ALD5-r	CAA GAA AGC TGG GTc ATACTTGTATCCTTCCTCATACAAGCTC
ALD7	ALD7-f	AAAAAAGCAGGCTCCACCATGTCTGCTTTTGTCAGC	ALD7-r	CAA GAA AGC TGG GTc GTACCTGTATCCTATCACAACCAAG
TPI	TPI-f	AAAAAAGCAGGCTCCACCATGGCCAGAAAGTTCTTCG	TPI-r	CAA GAA AGC TGG GTc GGCACTTTTCTTCACCTCTGC
GAPDH11	GAPDH1-f	AAAAAAGCAGGCTCCACCATGGCTGACAAGAAGATTAGGAT	GAPDH1-r	CAA GAA AGC TGG GTc GGCCTTTGACATGTGGACG
GAPDH2	GAPDH2-f	AAAAAAGCAGGCTCCACCATGGCTGACAAGAAGATCAG	GAPDH2-r	CAA GAA AGC TGG GTcGGCCTTTGACATGTGAACGAT
ALDH11	ALDH11-f	AAAAAAGCAGGCTCCACCATGGCCGGGACTGGATTG	ALDH11-r	CAA GAA AGC TGG GTcACCCATAGAGTAAGAAGGTGTAGGCAAG
PGK	PGK-f	AAAAAAGCAGGCTCCACCATGGCGACGAAGAGAAGC	PGK-r	CAA GAA AGC TGG GTcAGCTTCGTCGAGAGCGAGGAC
PGK-C1	PGK-C1-f	AAAAAAGCAGGCTCCACCATGGCGAAGAAGAGTGTTG	PGK-C1-r	CAA GAA AGC TGG GTcAACAGTGACTGGCGTTGCTTC
PGAM1	PGAM1-f	AAAAAAGCAGGCTCCACCATGGCTACCTCCTCCGCTT	PGAM1-r	CAA GAA AGC TGG GTcCTCCACTACTTCAATCAGGGTGGGC
PGAM2	PGAM2-f	AAAAAAGCAGGCTCCACCATGGGTAGCTCCGGCGAC	PGAM2-r	CAA GAA AGC TGG GTcCTTCTCGACGACTTCGATCAGACTTGTC
Enolase	Enolase-f	AAAAAAGCAGGCTCCACCATGGCTACTATCACCGTTG	Enolase-r	CAA GAA AGC TGG GTcGTAGGGTTCCACAGGTTTGC
ENOC	ENOC-f	AAAAAAGCAGGCTCCACCATGTCTGTGCAAGAGTATT	ENOC-r	CAA GAA AGC TGG GTcGAGAGATAGCTTCCAATCTTCTCC
PYKb1	PYKb1-f	AAAAAAGCAGGCTCCACCATGGCTCAAGTGGTTGCTAC	PYKb1-r	CAA GAA AGC TGG GTcAACCTTGCGGACTTGGATGTTATGTG
PYK1	PYK1-f	AAAAAAGCAGGCTCCACCATGGAGATGTTACTTGGTG	PYK1-r	CAA GAA AGC TGG GTcCTCCACGGTCACTATCTTAACAAC
PYK2	PYK2-f	AAAAAAGCAGGCTCCACCATGCATTCAAGTCATCTCC	PYK2-r	CAA GAA AGC TGG GTcATCCTCTAGCTCGATGATTTTGACC
PYK3	PYK3-f	AAAAAAGCAGGCTCCACCATGTCGAACATAGACATAG	PYK3-r	CAA GAA AGC TGG GTcCTTCACCACACAGATCTTG
PYK4	PYK4-f	AAAAAAGCAGGCTCCACCATGTCGAACATAGACATAG	PYK4-r	CAA GAA AGC TGG GTcCTTAACCACACAGATCTTAATAACTG
PYK5	PYK5-f	AAAAAAGCAGGCTCCACCATGGAGATGTTACTTGGTG	PYK5-r	CAA GAA AGC TGG GTcCTCAACGCTCACTATCTTCAC
PYK6	PYK6-f	AAAAAAGCAGGCTCCACCATGGCGATGATAGAGCAAAG	PYK6-r	CAA GAA AGC TGG GTcCTTGACGGTCAAGATCTTGATCAC
MPC1	MPC1-f	AAAAAAGCAGGCTCCACCATGGCTACATCAAGGTTCC	MPC1-r	CAA GAA AGC TGG GTcCTGAGATGGTTTCTCCTCTTCTTTCT
MPC2	MPC2-f	AAAAAAGCAGGCTCCACCATGGCGACTTCGAAGCTTCAAGC	MPC2-r	CAA GAA AGC TGG GTcTTCGCTCGCAACGGCAGGCT
FBP	FBP-f	AAAAAAGCAGGCTCCACATGGATCACGCAGCAGAT	FBP-r	CAAGAAAGCTGGGTCGTTCTTCTTTTCCTCCTCAGCATAGAG
Actin 7	Actin 7-f	AAAAAAGCAGGCTCCACC ATGGCCGATGGTGAGGAT	Actin 7-r	CAA GAA AGC TGG GTc GAAGCATTTCCTGTGAACAATCG
TUA3	TUA3-f	AAAAAAGCAGGCTCCACC atgcgagaaatcataag	TUA3-r	CAA GAA AGC TGG GTc ATAGTCTTCACCTTCATct
VDAC1	VDAC1-f	AAAAAAGCAGGCTCCACC ATGGTGAAAG GTCCCGGTCT CTAC	VDAC1-r	CAA GAA AGC TGG GTc AGGCTTGAGTGCGAGAGCCAATCC
VDAC3	VDAC3-f	AAAAAAGCAGGCTCCACC ATGGTTAAAGGTCCAGGACTCT	VDAC3-r	CAA GAA AGC TGG GTc GGGCTTGAGAGCGAGAGCAAT
TPT	TPT-f	AAAAAAGCAGGCTCCACC ATGGAGTCACGCGTGCTGTT	TPT-r	CAA GAA AGC TGG GTc GCTGCTTTCTATGCTTTCTTTCCTT
mCitrine-NE	mCitNE210f	AAAAAAGCAGGCTCCACCagtgggggtggtggaatggtctccaaaggtgaagagct	mCitNE210r	CAAGAAAGCTGGGTcagagccacctccgcctttgctcagtttggactg
mCitrine-CE	mCitCE210f	AAAAAAGCAGGCTCCACCagtgggggtggtggaatggatccgaatgaaaagcgcgac	mCitCE210r	CAAGAAAGCTGGGTcagagccacctccgccaccgagcgtgatgcccgctg
mCitrine	C-mCitwwhf	AAAAAAGCAGGCTCCACCggcggaggtggctctgtctccaaaggtgaagagctg	C-mCitwwhstr	CAAGAAAGCTGGGTcttagtggtgatggtgatgatgcatctggctcagcatcgctttgc
mCherry	C-mCherrywp2f	AAAAAAGCAGGCTCCACCggcggaggtggctctgttagcaagggtgaagaagataac	C-mCherrywp2str	CAAGAAAGCTGGGTcttaagtatatggtggcagtggcttgtacagttcgtccatgc
AttB adapter	AttB1 adapter	G GGG ACA AGT TTG TAC AAA AAA GCA GGC T	AttB2 adapter	GGG GAC CAC TTT GTA CAA GAA AGC TGG GT
AttB adapter	AttB3	GGGGACAACTTTGTATAATAAAgcTGGGTc	AttB4	GGGGACAACTTTGTATAGAAAAGcaGGCTcc
IPGAM1 mutant	IPGAMH39f	gtggagtt GCc tctcgtctcgatcaactac	IPGAMH39r	gagacgagagGCaactccaccgtcactgag
IPGAM1 mutant	IPGAMS80f	tgggaaacGCtgaggttggtcataatgctc	IPGAMS80r	accaacctcaGCgtttcccatatcatcttc
IPGAM1 mutant	IPGAMK360f	agaccgtcGCgtttgggcatgtcaccttct	IPGAMK360r	atgcccaaacGCgacggtctcactgcaagc
IPGAM1 mutant	IPGAMDH470f	gactgctgCtGCcggaaacgcagaggacatggtg	IPGAMDH470r	cgtttccgGCaGcagcagtcacaacataaattcc
E.enolase promoter	PipgamE.eno1-f	catctcaaaaaatctcagctATGTCCAAAATCGTAAAAATCATCGGTC	TipgamE.eno1-r	taaggctctcaattcttctaTTATGCCTGGCCTTTGATCTCTTT
E.PGAM promoter	PenoE.pgam-f	tttctctagatctactcgctATGTTGGTTTCTAAAAAACCTATGGT	TenoE.pgam-r	gcttctaaaagctccatttaTTATTCCACGATGAACAGCGG
E.enolase	E.eno1-f	AAAAAAGCAGGCTCCACC ATGTCCAAAATCGTAAAAATCATCGGTC	E.eno1-r	CAA GAA AGC TGG GTcTGCCTGGCCTTTGATCTCTTTAcg
E.PGAM	E.pgam-f	AAAAAAGCAGGCTCCACC ATGTTGGTTTCTAAAAAACCTATGGT	E.pgam-r	CAA GAA AGC TGG GTcTTCCACGATGAACAGCGGCTT
E.enolase promoter	PeonStuf	tttgtataataaagttgaggcctGAGACAATCTTTGAAACGTT	TenoFspr	gaaaagttgatttaaattgcgcaAGAGTTGCAATTTTAATATAATAAT
E.PGAM promoter	PipgamEcorv-f	gctttagatcttctagagatatcCATCACCTGGCCAACACCACGTAAC	TipgamFsp-r	acttagagctcgaattctgcgcaAGCCATGGAAGCTTCTGCATAAAAAct
Enolase full genome	Penor	agcgagtagatctagagaaag	Tenof	taaatggagcttttagaagc
PGAM1 full genome	Pipgamr	agctgagattttttgagatgc	Tipgamf	tagaagaattgagagccttatc
pgam1: SALK_003321	IPGAM1-1f	ATGTTCTATCAATCTCCGGGG	IPGAM1-1r	TCTGCCCCTGATCAGTACAAC
pgam2: SALK_029822	IPGAM2-1f	TCTTGAAGCTGACCTAGCTGC	IPGAM2-1r	TTTACACGCACCTGAAAATCC
Enolase2-2: SALK_021737,	Enoc2-2f	CCATCCAAATTTCAAACATGG	Enoc2-2r	CGATGATGTTGTTCACATTGC
Enolase2-4: SALK_077784	Enoc2-4f	TGCCGCTTCAGAGTTCTACTC	Enoc2-4r	GCAGAGCATTCTCATGTTTCC
In-fusion or overlap PCR	Fragment1-r	aaggCCTataAGGccATtATAgaaagctgggtc	Fragment2-f	aATggCCTtatAGGccttGCAGGCTCCACCatg
All of the primers were produced by Sigma-Aldrich.
