# Supplementary material for: A moonlighting role for enzymes of glycolysis in the co-localization of mitochondria and chloroplasts
Source: Nat Commun. 2020 Sep 9;11:4509. doi: 10.1038/s41467-020-18234-w (PMC7481185; doi:10.1038/s41467-020-18234-w)
Supplement: Supplementary file 6 — Supplementary Data 3 [file 41467_2020_18234_MOESM6_ESM.xlsx]

## Sheet: Table S3
Table S3: Plasmids constructed in this study
Abbreviation	Doner vector	Entry vector	Destination vector	Expression vector	Purpose
PGM2	pDONR207	pENTR_PGM2	PYK7FWG2	PYKF_PGM2	AP-MS, sublocation
PGM3	pDONR207	pENTR_PGM3	PYK7FWG2	PYKF_PGM3	AP-MS, sublocation
HKL1	pDONR207	pENTR_HKL1	PYK7FWG2	PYKF_HKL1	AP-MS, sublocation
HXK1	pDONR207	pENTR_HXK1	PYK7FWG2	PYKF_HXK1	AP-MS, sublocation
HXK2	pDONR207	pENTR_HXK2	PYK7FWG2	PYKF_HXK2	AP-MS, sublocation
PGI	pDONR207	pENTR_PGI	PYK7FWG2	PYKF_PGI	AP-MS, sublocation
PFK3	pDONR207	pENTR_PFK3	PYK7FWG2	PYKF_PFK3	AP-MS, sublocation
PFK1	pDONR207	pENTR_PFK1	PYK7FWG2	PYKF_PFK1	AP-MS, sublocation
PFK6	pDONR207	pENTR_PFK6	PYK7FWG2	PYKF_PFK6	AP-MS, sublocation
PYKF2	pDONR207	pENTR_PYKF2	PYK7FWG2	PYKF_PYKF2	AP-MS, sublocation
PFK7	pDONR207	pENTR_PFK7	PYK7FWG2	PYKF_PFK7	AP-MS, sublocation
ALD6	pDONR207	pENTR_ALD6	PYK7FWG2	PYKF_ALD6	AP-MS, sublocation
ALD8	pDONR207	pENTR_ALD8	PYK7FWG2	PYKF_ALD8	AP-MS, sublocation
ALD4	pDONR207	pENTR_ALD4	PYK7FWG2	PYKF_ALD4	AP-MS, sublocation
ALD5	pDONR207	pENTR_ALD5	PYK7FWG2	PYKF_ALD5	AP-MS, sublocation
ALD7	pDONR207	pENTR_ALD7	PYK7FWG2	PYKF_ALD7	AP-MS, sublocation
TPI	pDONR207	pENTR_TPI	PYK7FWG2	PYKF_TPI	AP-MS, sublocation
GAPDH1	pDONR207	pENTR_GAPDH1	PYK7FWG2	PYKF_GAPDH1	AP-MS, sublocation
GAPDH2	pDONR207	pENTR_GAPDH2	PYK7FWG2	PYKF_GAPDH2	AP-MS, sublocation
ALDH11	pDONR207	pENTR_ALDH11	PYK7FWG2	PYKF_ALDH11	AP-MS, sublocation
PGK	pDONR207	pENTR_PGK	PYK7FWG2	PYKF_PGK	AP-MS, sublocation
PGK-C1	pDONR207	pENTR_PGK-C1	PYK7FWG2	PYKF_PGK-C1	AP-MS, sublocation
PGAM1	pDONR207	pENTR_PGAM1	PYK7FWG2	PYKF_PGAM1	AP-MS, sublocation
PGAM2	pDONR207	pENTR_PGAM2	PYK7FWG2	PYKF_PGAM2	AP-MS, sublocation
Enolase	pDONR207	pENTR_Enolase	PYK7FWG2	PYKF_Enolase	AP-MS, sublocation
ENOC	pDONR207	pENTR_ENOC	PYK7FWG2	PYKF_ENOC	AP-MS, sublocation
PYKb1	pDONR207	pENTR_PYKb1	PYK7FWG2	PYKF_PYKb1	AP-MS, sublocation
PYK1	pDONR207	pENTR_PYK1	PYK7FWG2	PYKF_PYK1	AP-MS, sublocation
PYK2	pDONR207	pENTR_PYK2	PYK7FWG2	PYKF_PYK2	AP-MS, sublocation
PYK3	pDONR207	pENTR_PYK3	PYK7FWG2	PYKF_PYK3	AP-MS, sublocation
PYK4	pDONR207	pENTR_PYK4	PYK7FWG2	PYKF_PYK4	AP-MS, sublocation
PYK5	pDONR207	pENTR_PYK5	PYK7FWG2	PYKF_PYK5	AP-MS, sublocation
PYK6	pDONR207	pENTR_PYK6	PYK7FWG2	PYKF_PYK6	AP-MS, sublocation
PFK7	pDONR207	pENTR_PFK7	pDuExAc6	pDuExAc_PFK7	split-LUC
ALD8	pDONR207	pENTR_ALD8	pDuExDc6	pDuExDc_ALD8	split-LUC
TPI	pDONR207	pENTR_TPI	pDuExAc6	pDuExAc_TPI	split-LUC
GAPDH1	pDONR207	pENTR_GAPDH1	pDuExDc6	pDuExDc_GAPDH1	split-LUC
PGK	pDONR207	pENTR_PGK	pDuExAc6	pDuExAc_PGK	split-LUC
PGAM1	pDONR207	pENTR_PGAM1	pDuExDc6	pDuExDc_PGAM1	split-LUC
PGAM2	pDONR207	pENTR_PGAM2	pDuExDc6	pDuExDc_PGAM2	split-LUC
Enolase	pDONR207	pENTR_Enolase	pDuExAc6	pDuExAc_Enolase	split-LUC
PYK2	pDONR207	pENTR_PYK2	pDuExDc6	pDuExDc_PYK2	split-LUC
PYK4	pDONR207	pENTR_PYK4	pDuExDc6	pDuExDc_PYK4	split-LUC
MCP1	pDONR207	pENTR_MCP1	pDuExAc6	pDuExAc_MCP1	split-LUC
VDAC1	pDONR207	pENTR_VDAC1	pDuExAc6	pDuExAc_VDAC1	split-LUC
VDAC3	pDONR207	pENTR_VDAC3	pDuExAc6	pDuExAc_VDAC3	split-LUC
TPT	pDONR207	pENTR_TPT	pDuExAc6	pDuExAc_TPT	split-LUC
NE-mCitrine-TPT	pDNOR221	pENTR_NE-mCitrine-TPT	pK7m34GW2-8m21GW3	pK7_NE-mCitrine-TPT-PGAM1-mCitrine-CE	BiFC*
PGAM1-mCitrine-CE	PDNORL43	pENTR43_PGAM1-mCitrine-CE
NE-mCitrine-TPT	pDNOR221	pENTR_NE-mCitrine-TPT	pK7m34GW2-8m21GW3	pK7_NE-mCitrine-TPT-PGAM2-mCitrine-CE	BiFC*
PGAM2-mCitrine-CE	PDNORL43	pENTR43_PGAM2-mCitrine-CE
Enolase-mCitrine-NE	pDNOR221	pENTR_Enolase-mCitrine-NE	pK7m34GW2-8m21GW3	pK7_Enolase-mCitrine-NE-PGAM1-mCitrine-CE	BiFC*, Co-sublocalization
PGAM1-mCitrine-CE	PDNORL43	pENTR43_PGAM1-mCitrine-CE
Enolase-mCitrine-NE	pDNOR221	pENTR_Enolase-mCitrine-NE	pK7m34GW2-8m21GW3	pK7_Enolase-mCitrine-NE-PGAM2-mCitrine-CE	BiFC*
PGAM2-mCitrine-CE	PDNORL43	pENTR43_PGAM2-mCitrine-CE
Enolase-mCitrine-NE	pDNOR221	pENTR_Enolase-mCitrine-NE	pK7m34GW2-8m21GW3	pK7_Enolase-mCitrine-NE-PYK4-mCitrine-CE	BiFC*
PYK4-mCitrine-CE	PDNORL43	pENTR43_PYK4-mCitrine-CE
VDAC1-mCitrine-NE	pDNOR221	pENTR_VDAC1-mCitrine-NE	pK7m34GW2-8m21GW3	pK7_VDAC1-mCitrine-NE-PYK4-mCitrine-CE	BiFC*
PYK4-mCitrine-CE	PDNORL43	pENTR43_PYK4-mCitrine-CE
VDAC3-mCitrine-NE	pDNOR221	pENTR_VDAC3-mCitrine-NE	pK7m34GW2-8m21GW3	pK7_VDAC3-mCitrine-NE-PYK4-mCitrine-CE	BiFC*
PYK4-mCitrine-CE	PDNORL43	pENTR43_PYK4-mCitrine-CE
PFK6-mCitrine-NE	pDNOR221	pENTR_PFK6-mCitrine-NE	pK7m34GW2-8m21GW3	pK7_PFK6-mCitrine-NE-ALD8-mCitrine-CE	BiFC*
ALD8-mCitrine-CE	PDNORL43	pENTR43_ALD8-mCitrine-CE
TPI-mCitrine-NE	pDNOR221	pENTR_TPI-mCitrine-NE	pK7m34GW2-8m21GW3	pK7_TPI-mCitrine-NE-ALD8-mCitrine-CE	BiFC*
ALD8-mCitrine-CE	PDNORL43	pENTR43_ALD8-mCitrine-CE
TPI-mCitrine-NE	pDNOR221	pENTR_TPI-mCitrine-NE	pK7m34GW2-8m21GW3	pK7_TPI-mCitrine-NE-GAPDH1-mCitrine-CE	BiFC*
GAPDH1-mCitrine-CE	PDNORL43	pENTR43_GAPDH1-mCitrine-CE
PGK-mCitrine-NE	pDNOR221	pENTR_PGK-mCitrine-NE	pK7m34GW2-8m21GW3	pK7_PGK-mCitrine-NE-PGAM2-mCitrine-CE	BiFC*
PGAM2-mCitrine-CE	PDNORL43	pENTR43_PGAM2-mCitrine-CE
PFK6-mCitrine-NE	pDNOR221	pENTR_PFK6-mCitrine-NE	pK7m34GW2-8m21GW3	pK7_PFK6-mCitrine-NE-PGAM2-mCitrine-CE	BiFC*
PGAM2-mCitrine-CE	PDNORL43	pENTR43_PGAM2-mCitrine-CE
NE-mCitrine-TPT	pDNOR221	pENTR_NE-mCitrine-TPT	pK7m34GW2-8m21GW3	pK7_NE-mCitrine-TPT-E.pgam-mCitrine-CE	BiFC*
E.pgam-mCitrine-CE	PDNORL43	pENTR43_E.pgam-mCitrine-CE
Enolase-mCitrine-NE	pDNOR221	pENTR_Enolase-mCitrine-NE	pK7m34GW2-8m21GW3	pK7_Enolase-mCitrine-NE-E.PGAM-mCitrine-CE	BiFC*
E.PGAM-mCitrine-CE	PDNORL43	pENTR43_E.PGAM-mCitrine-CE
NE-mCitrine-Enolase	pDNOR221	pENTR_NE-mCitrine-Enolase	pK7m34GW2-8m21GW3	pK7_NE-mCitrine-Enolase-E.PGAM-mCitrine-CE	BiFC*
E.PGAM-mCitrine-CE	PDNORL43	pENTR43_E.PGAM-mCitrine-CE
NE-mCitrine-Enolase	pDNOR221	pENTR_NE-mCitrine-Enolase	pK7m34GW2-8m21GW3	pK7_NE-mCitrine-Enolase-PGAM1-mCitrine-CE	BiFC*
PGAM1-mCitrine-CE	PDNORL43	pENTR43_PGAM1-mCitrine-CE
NE-mCitrine-Enolase	pDNOR221	pENTR_NE-mCitrine-Enolase	pK7m34GW2-8m21GW3	pK7_NE-mCitrine-Enolase-PGAM2-mCitrine-CE	BiFC*
PGAM2-mCitrine-CE	PDNORL43	pENTR43_PGAM2-mCitrine-CE
NE-mCitrine-Enolase	pDNOR221	pENTR_NE-mCitrine-Enolase	pK7m34GW2-8m21GW3	pK7_NE-mCitrine-Enolase-PYK4-mCitrine-CE	BiFC*
PYK4-mCitrine-CE	PDNORL43	pENTR43_PYK4-mCitrine-CE
E.enolase-mCitrine-NE	pDNOR221	pENTR_E.enolase-mCitrine-NE	pK7m34GW2-8m21GW3	pK7_E.enolase-mCitrine-NE-PGAM1-mCitrine-CE	BiFC*
PGAM1-mCitrine-CE	PDNORL43	pENTR43_PGAM1-mCitrine-CE
NE-mCitrine-E.enolase	pDNOR221	pENTR_NE-mCitrine-E.enolase	pK7m34GW2-8m21GW3	pK7_NE-mCitrine-E.enolase-PGAM1-mCitrine-CE	BiFC*
PGAM1-mCitrine-CE	PDNORL43	pENTR43_PGAM1-mCitrine-CE
E.enolase-mCitrine-NE	pDNOR221	pENTR_E.enolase-mCitrine-NE	pK7m34GW2-8m21GW3	pK7_E.enolase-mCitrine-NE-PGAM2-mCitrine-CE	BiFC*
PGAM2-mCitrine-CE	PDNORL43	pENTR43_PGAM2-mCitrine-CE
NE-mCitrine-E.enolase	pDNOR221	pENTR_NE-mCitrine-E.enolase	pK7m34GW2-8m21GW3	pK7_NE-mCitrine-E.enolase-PGAM2-mCitrine-CE	BiFC*
PGAM2-mCitrine-CE	PDNORL43	pENTR43_PGAM2-mCitrine-CE
E.enolase-mCitrine-NE	pDNOR221	pENTR_E.enolase-mCitrine-NE	pK7m34GW2-8m21GW3	pK7_E.enolase-mCitrine-NE-PYK4-mCitrine-CE	BiFC*
PYK4-mCitrine-CE	PDNORL43	pENTR43_PYK4-mCitrine-CE
NE-mCitrine-E.enolase	pDNOR221	pENTR_NE-mCitrine-E.enolase	pK7m34GW2-8m21GW3	pK7_NE-mCitrine-E.enolase-PYK4-mCitrine-CE	BiFC*
PYK4-mCitrine-CE	PDNORL43	pENTR43_PYK4-mCitrine-CE
mCitrine-TPT	pDNOR221	pENTR_mCitrine-TPT	pK7m34GW2-8m21GW3	pK7_mCitrine-TPT-PGAM1-mCherry	Co-sublocalization
PGAM1-mCherry	PDNORL43	pENTR43_PGAM1-mCherry
mCitrine-TPT	pDNOR221	pENTR_mCitrine-TPT	pK7m34GW2-8m21GW3	pK7_mCitrine-TPT-PGAM2-mCherry	Co-sublocalization
PGAM2-mCherry	PDNORL43	pENTR43_PGAM2-mCherry
Enolase-mCitrine	pDNOR221	pENTR_Enolase-mCitrine	pK7m34GW2-8m21GW3	pK7_Enolase-mCitrine-PGAM1-mCherry	Co-sublocalization, FLIM-FRET, Co-IP
PGAM1-mCherry	PDNORL43	pENTR43_PGAM1-mCherry
Enolase-mCitrine	pDNOR221	pENTR_Enolase-mCitrine	pK7m34GW2-8m21GW3	pK7_Enolase-mCitrine-PGAM2-mCherry	Co-sublocalization, FLIM-FRET, Co-IP
PGAM2-mCherry	PDNORL43	pENTR43_PGAM2-mCherry
Enolase-mCitrine	pDNOR221	pENTR_Enolase-mCitrine	pK7m34GW2-8m21GW3	pK7_Enolase-mCitrine-PYK4-mCherry	Co-sublocalization, FLIM-FRET, Co-IP
PYK4-mCherry	PDNORL43	pENTR43_PYK4-mCherry
VDAC1-mCitrine	pDNOR221	pENTR_VDAC1-mCitrine	pK7m34GW2-8m21GW3	pK7_VDAC1-mCitrine-PYK4-mCherry	Co-sublocalization
PYK4-mCherry	PDNORL43	pENTR43_PYK4-mCherry
VDAC-mCitrine	pDNOR221	pENTR_VDAC-mCitrine	pK7m34GW2-8m21GW3	pK7_VDAC-mCitrine-PYK4-mCherry	Co-sublocalization
PYK4-mCherry	PDNORL43	pENTR43_PYK4-mCherry
Enolase-mCitrine	pDNOR221	pENTR_Enolase-mCitrine	pK7m34GW2-8m21GW3	pK7_Enolase-mCitrine-Cnx7-mCherry	Co-sublocalization, FLIM-FRET, Co-IP
Cnx7-mCherry	PDNORL43	pENTR43_Cnx7-mCherry
Enolase-mCitrine	pDNOR221	pENTR_Enolase-mCitrine	PYK7WG2	PYK_Enolase-mCitrine	FLIM-FRET
PYK4-mCherry	pDNOR221	pENTR_Enolase-mCitrine	PYK7WG2	PYK_PYK4-mCherry	FLIM-FRET, Co-sublocalization
ubquitin10-mtsGFP**	pDONR207	pENTR_ubquitin10-mtsGFP**	PMDC110	PMDC_ubquitin10-mtsGFP**	Mitochondria movement
ppgam1-E.pgam**	pDNOR221	pENTR_ppgam1-E.pgam**	PMDC110	PMDC_ppgam1-E.pgam**	Mutant complementation
penolase-nA-Enolase**	pDNOR221	pENTR_penolase-nA-Enolase**	PMDC110	PMDC_penolase-nA-Enolase**	Mutant complementation
ppgam1-nA-PGAM1**	pDNOR221	pENTR_ppgam1-nA-PGAM1**	PMDC110	PMDC_ppgam1-nA-PGAM1**	Mutant complementation
ppgam1-sdmA-pgam1N**	pDNOR221	pENTR_ppgam1-sdmA-pgam1N**	PMDC110	PMDC_ppgam1-sdmA-pgam1N**	Mutant complementation
ppgam1-pgam1**	pDNOR221	pENTR_ppgam1-pgam1**	PMDC110	PMDC_ppgam1-pgam1**	Mutant complementation
penolase-E.pgam**	pDNOR221	pENTR_penolase-E.pgam**	PMDC110	PMDC_penolase-E.pgam**	Mutant complementation
*The mCitrine, N-terminal mCitrine, C-terminal mCitrine and mCheery wer subcloned with gene by In-Fusion or overlap PCR ** The promoter was subcloned with gene by In-Fusion or overlap PCR
