# Supplementary material for: A moonlighting role for enzymes of glycolysis in the co-localization of mitochondria and chloroplasts
Source: Nat Commun. 2020 Sep 9;11:4509. doi: 10.1038/s41467-020-18234-w (PMC7481185; doi:10.1038/s41467-020-18234-w)
Supplement: Supplementary file 7 — Supplementary Data 4 [file 41467_2020_18234_MOESM7_ESM.xlsx]

## Sheet: Table S4
Table S4: Protein-protein interactions identified by compromise based detection (fold change of log2 value)
	PGM3	HXK1	HXK2	PGI	PFK1	PFK2	PFK3	PFK6	PFK7	ALD4	ALD5	ALD6	ALD7	ALD8	TPI	GAPDH1	GAPDH2	PGK	PGK-C1	ALDH11	PGAM1	PGAM2	Enolase	ENOC	PYKb1	PYK1	PYK2	PYK4	PYK6
PGM3	5.10559	-0.68966	-0.666576	-2.12029	-0.415037	-1.73697	-0.643856	-0.395929	-0.473931	-0.0740006	-0.761213	-0.810966	0.464668	-0.415037	-3.47393	-0.494109	-1.152	-2.05889	-1.78588	-1.2863	1.04963	0	-3.05889	-1	-0.736966	-0.340075	-0.0892673	4.20085	-1.21759
HXK1	0.903038	6.64227	1.03562	-1.88897	0.333424	-1.39593	0.992768	1.62293	1.12433	0.0143553	-1.18442	0.815575	0.956057	-1.64386	-1.51457	1.09761	0.918386	-2.55639	-0.862496	-0.168123	2.32193	-1.94342	-1.35845	0.85599	-0.577767	0.214125	0.678072	-0.943416	-0.136062
HXK2	-0.0740006	-0.0892673	5.70819	-2.25154	-0.494109	-1.05889	-1.21759	0.641546	0.422233	-0.251539	0.189034	-0.168123	-0.434403	-1.39593	-4.64386	1.05658	1.5008	-1.21759	0.575312	-2.47393	-0.0144996	-1.02915	-2.64386	-0.104697	0.823749	1.18903	0.356144	0.863938	-0.713119
HKL1	-0.0892673	-2.18442	-3.05889	-4.32193	-2.32193	-4.32193	-2.12029	-6.64386	-2	-3.64386	-6.64386	-2.05889	-0.268817	-3.32193	-5.64386	-2.18442	-2.94342	0.948601	-5.05889	-5.05889	-1.64386	0	-5.64386	-1.94342	-2.05889	-1.21759	-1.78588	-5.64386	1.27501
PGI	-1	-0.304006	0	5.75195	-0.286304	-1.2863	-0.494109	-0.0291463	-0.217591	-0.168123	0.163499	-0.234465	0.344828	-1.2863	-2.05889	-0.0588937	0.887525	-0.621488	-1.59946	-1.73697	-0.599462	-1.88897	-2.39593	0.831877	-1.55639	0.15056	1.01436	-0.915936	0.298658
PFK1	-0.251539	-0.0291463	-0.454032	-2.32193	5.03166	-1.64386	2.40327	1.23879	0.0703893	-0.666576	-2.05889	-0.0588937	-0.152003	-1	-3.32193	-0.37707	0.516015	-2.12029	-2.55639	-1.73697	-0.888969	-1.8365	-1.2863	0.695994	-2.12029	-0.321928	-1.25154	-2.32193	-0.395929
PFK2	-0.358454	0.0703893	-0.0439433	-2.73697	-0.0892673	7.16702	0	0.695994	0.367371	-0.454032	0.799087	0.275007	0.83996	0.871844	-3.05889	0.111031	0.356144	-0.810966	-1.35845	-1.21759	0.464668	-2.8365	-3.64386	1.0072	-0.862496	0.584963	-0.0740006	0.286881	1.10434
PFK3	0.823749	0.815575	0.263034	-2.8365	3.25852	-0.915936	6.90256	7.02148	0.378512	-0.251539	-0.810966	0.903038	1.25096	-1.02915	-1.8365	0.594549	1.52607	0.0285692	0.176323	-0.862496	-0.415037	-1.78588	-0.836501	4.34979	-1.39593	-0.577767	1.69153	-1.8365	-0.915936
PFK6	-1.47393	-0.785875	-1.59946	-3.18442	4.5741	-1.78588	5.84825	5.27128	-1.152	-1.73697	-2.32193	-0.643856	-0.136062	-2.94342	-4.32193	-0.68966	-0.200913	-2.64386	-2.73697	-2	-0.395929	-2.94342	-2.25154	-0.358454	-2.64386	-1.18442	-2.39593	-2	-0.736966
PFK7	-1.25154	0.505891	-0.761213	-1.55639	3.9514	-0.535332	4.84348	4.16511	1.25701	0	-1.12029	-0.0588937	0.650765	0.0426443	-2.73697	-0.304006	0.0976108	-2.64386	-2.64386	-2.05889	-2.55639	-3.64386	-6.64386	-1.08927	-0.621488	-1.68966	-1.152	-2.18442	0.124328
ALD4	-4.32193	0.0840643	-0.340075	-2.12029	2.33342	-1.39593	1.94111	-1.78588	4.58616	4.48285	-0.0740006	2.80735	2.70044	-0.286304	-1.8365	-2.25154	-2.55639	-2.73697	-2.73697	-1.12029	-0.104697	-0.494109	-4.64386	2.08406	-0.888969	1.60407	1.09761	-0.971431	0.15056
ALD5	-1	0.137504	-0.0439433	-2.32193	0.124328	-0.68966	-0.494109	-0.761213	0.321928	0.782409	6.04658	1.35614	-0.0439433	-1.2863	-3.32193	0.201634	0.0703893	-1.73697	-1.47393	-2	0.0426443	-0.577767	-2.73697	0.0426443	-2.55639	-0.454032	-1.21759	-0.943416	0.941106
ALD6	0.887525	1.02148	1.09085	-1.21759	1.1635	1.71809	1.23879	1.72247	4.74578	5.69599	5.18745	1.96717	1.3505	5.68004	-0.473931	1.28096	0.85599	-1.59946	-0.643856	-1.21759	2.48027	0.678072	-0.643856	1.85599	-0.888969	1.22651	0	0.536053	1.46989
ALD8	0.659925	1.23266	0.163499	-1.51457	1.13093	-0.0144996	1.52607	1.69599	5.42122	6.40293	5.39849	2.774	2.17313	7.02813	-1.68966	1.32193	0.799087	2.34199	-0.599462	-0.810966	0.163499	-1.73697	-1.12029	2.06005	-0.535332	0.0565835	0.0565835	-1.51457	0.263034
TPI	-0.971431	0.298658	-0.556393	-1.21759	0.298658	-2	0.495695	-0.184425	-0.514573	-0.494109	-1.32193	0.604071	0.485427	2.04264	5.91289	1.5509	-0.217591	-1.51457	-1.32193	-2.05889	0.137504	0.464668	-2.25154	0.0565835	4.31759	0.757023	0.411426	-0.785875	-0.152003
GAPDH	-0.915936	1.28688	0.485427	-1.78588	0.739848	-0.713119	1.36177	0.298658	-0.494109	-0.736966	-1	0.594549	1.24489	-0.971431	-2.47393	5.51791	6.36894	-2.73697	-1.05889	-1.78588	-0.0740006	-1.35845	-3.47393	0.214125	-1.78588	1.14405	0.505891	-0.454032	-0.395929
ALDH	-0.321928	0.0565835	0.0426443	-1.73697	0.536053	-1	0.485427	0.286881	0.565597	0.0285692	-0.577767	0.594549	0.782409	-0.514573	-2.32193	0.189034	0.815575	-0.761213	-0.943416	6.71081	0.15056	-1.59946	-2.32193	0.773996	-1.35845	0.263034	-0.217591	-0.304006	0.0703893
PGK	-0.862496	0.765535	0.594549	0.189034	-0.0439433	-0.713119	0.226509	1.42761	-0.268817	-0.415037	-0.785875	0.475085	0.879706	-0.340075	-1.59946	0.250962	0.422233	5.80219	-0.168123	0.163499	2.05311	-0.915936	-1.64386	0.831877	-0.321928	0.613532	0.641546	-0.888969	0.214125
PGKC1	-1.51457	0.201634	-0.666576	-0.577767	0.895303	-1.35845	-0.68966	-0.168123	-0.666576	-0.621488	-1.4344	0.0426443	0.0840643	-1	-2.32193	-0.104697	0.782409	1.85599	6.1809	-2.55639	0.604071	-1.94342	-1.94342	1.33914	-0.915936	0.189034	0.333424	-0.358454	-0.415037
PGAM1	-1.2863	-0.0291463	-0.666576	-2.55639	-0.234465	-2.18442	0.214125	-2.12029	-0.862496	-1.51457	-0.888969	-0.0588937	0.0840643	-2.47393	-2	0.613532	-0.0144996	-3.32193	-0.340075	-0.943416	5.80038	-3.18442	-2	-0.340075	-0.785875	0.250962	0.790772	-0.395929	-1.21759
PGAM2	0.505891	0.516015	-0.0588937	-1.4344	0.344828	-0.0291463	0.214125	-0.0144996	0.807355	1.31615	0.226509	0.400538	1	1.15056	-1.21759	1.22651	0.9855	0.31034	0.201634	-0.915936	1.52607	6.804	-1.21759	1.32193	-0.0588937	0.871844	0.782409	-0.395929	0.641546
Enolase	-0.862496	0.201634	0.176323	-1.25154	0.604071	-0.136062	0.0143553	1.17632	-0.434403	-0.666576	-0.0291463	1.0072	1.18903	-0.577767	-2.55639	-0.120294	-0.217591	0.137504	-0.943416	-0.68966	3.55827	-0.535332	5.92029	1.36177	-1.35845	1.16993	0.669027	-0.184425	0.124328
ENOC	0.0840643	0.704872	0.226509	-1.68966	0.263034	-0.251539	0.536053	1.95233	1.15704	0.275007	-1.12029	0.910733	1.23266	-0.217591	-2	0.575312	0.757023	-0.713119	-0.943416	0.31034	2.43029	-1.73697	-1.55639	6.96463	-0.234465	-0.621488	0.823749	0.111031	0.0285692
PYKb	-0.514573	0.367371	0.356144	-2.47393	0.0565835	-1.64386	-0.0588937	0.189034	0.0703893	-0.761213	-1.51457	0.286881	0.201634	1.14405	-2.05889	0.495695	-0.556393	1.11103	-0.268817	1.0072	1.1635	-0.836501	-1.47393	1.65535	7.0387	1.28688	0.555816	0.400538	-0.556393
PYK1	0.659925	-0.321928	0.137504	-2.18442	-0.286304	-1.2863	0.286881	0.124328	0.411426	-1.4344	-0.713119	1.0072	1.60881	-0.68966	-2.39593	0.298658	1.76553	-1.08927	0.695994	-0.577767	0.948601	-1.2863	2.21412	2.51096	2.12433	6.61383	2.18903	0.505891	0.765535
PYK2	-0.577767	0.400538	-0.395929	-0.0740006	0.201634	-0.971431	-0.234465	-0.888969	-0.599462	-1.47393	-1.68966	0.389567	0.443607	-1.35845	-3.18442	-0.104697	1.41684	-0.321928	-1.18442	-1.152	0.378512	-1.59946	-3.05889	0.0565835	-1.05889	0.757023	6.77228	4.35826	2.81558
PYK3	0.475085	-0.120294	-0.473931	-1.21759	-0.168123	-1.35845	-0.168123	0.0426443	-0.395929	-1.4344	-2.18442	-0.286304	-0.713119	-2.25154	-3.8365	-0.120294	1.02857	-3.47393	-1.94342	-2.32193	-0.494109	-3.8365	-1.39593	0.238787	-2.8365	-0.251539	4.01257	4.17792	2.73118
PYK4	-2.32193	1.34483	-3.64386	-6.64386	-3.32193	-5.05889	-4.05889	-2.64386	-1.68966	-4.32193	-5.64386	-4.05889	-3.64386	-4.64386	-6.64386	-2.94342	-0.761213	-4.64386	-2.55639	-1.88897	1.31615	-2.73697	-3.18442	-0.0439433	1.16993	1.72247	1.93734	3.14893	-1.05889
PYK6	-0.666576	-0.0439433	0.0976108	-0.473931	-0.0892673	0.516015	-0.0892673	-0.0588937	-0.577767	-0.761213	-1.78588	0.485427	0.505891	-1.4344	-3.05889	-0.200913	-0.136062	-0.184425	-0.68966	-1.88897	0.378512	-2	-1.18442	1	-0.810966	1.0072	3.17951	3.06695	5.71039
FBP	0.250962	1.46989	0	-2.8365	5.99616	-1.05889	0.83996	0.367371	2.12102	3.12598	-1.78588	0.31034	1.09761	1.98914	-2.94342	0.214125	1.77821	-2.18442	-0.888969	-2.18442	-1.32193	-3.47393	-3.47393	0.15056	-1.78588	-1	-0.761213	-2.47393	-0.0439433
MPC	2.82782	4.02945	4.66334	-0.454032	3.53854	2.33056	3.07211	2.83592	5.22612	4.56742	2.23266	3.77189	3.91361	6.88215	-1.64386	4.91361	3.65306	2.02503	2.43029	1.3505	0.765535	-0.621488	-1.88897	1.36177	-0.713119	-0.268817	0.62293	0.432959	3.39369
VDAC1	0.565597	0.454176	2.47508	-3.64386	-0.234465	-1.8365	-0.473931	0.516015	1.97085	1.13093	-2.32193	0.226509	-0.0740006	-0.358454	-5.64386	1.26303	-0.915936	-2.47393	-2.94342	-2.12029	-1.25154	-1.47393	-3.8365	0.863938	-0.621488	-1.152	-0.200913	-1.68966	-1.39593
VDAC3	-0.358454	-1.55639	0.757023	-5.05889	-1.68966	-3.8365	-2.25154	-1.68966	0.815575	-0.152003	-2.8365	-1.47393	-0.736966	-2.8365	-4.32193	-0.621488	-2.32193	-4.64386	-3.8365	-3.47393	-2.73697	-3.05889	-3.47393	-2	-1.51457	-2.25154	-3.8365	-4.05889	-2.47393
Actin7	-1.18442	0.443607	-0.184425	-2.47393	0.263034	-0.152003	0.0976108	0.124328	-0.713119	-1.32193	-0.761213	0.298658	0.970854	-1.59946	-3.64386	1.9782	2.25701	-3.32193	-0.434403	-1.35845	-1.152	-2	-4.05889	-0.0588937	-2.25154	0.516015	-0.621488	-0.943416	-0.358454
Actin8	3.06005	2.32481	1.02148	-0.810966	3.61589	3.80116	2.36457	2.70929	2.69153	2.08746	1.8679	4.86938	5.73145	0.443607	-1.39593	2.36177	2.60407	2.28392	1.76129	0.641546	-2.94342	-2	-2.8365	-0.556393	-0.971431	-1.55639	0.443607	0.400538	3.86888
Tuba3	0.15056	1.4489	0.367371	-2.05889	2.13422	1.17632	1.49057	1.43296	0.669027	0.124328	-0.713119	2.488	2.29278	-1.08927	-3.05889	1.68257	1	-1.59946	-0.0291463	-0.286304	-1.47393	0.0426443	-3.32193	0.333424	-1.78588	0.992768	-0.643856	-0.395929	1.01436
Tuba4	2.37851	-0.599462	-0.217591	-4.32193	1.04963	0.356144	1.39506	0.250962	2.21101	-0.68966	-1.05889	1.67807	2.73769	-2.94342	2.34483	1.44361	2.72247	0.879706	-2.05889	-1.35845	-4.64386	-5.05889	-2.8365	3.0036	2.31904	-5.05889	-2.18442	-4.64386	0.575312
Tub4	-0.971431	0.565597	-0.168123	-3.32193	0.0143553	-0.415037	-0.200913	-0.666576	0.201634	-0.535332	-2.18442	1.03562	0.871844	-1.68966	-4.64386	-0.268817	-1.02915	-2.32193	-1.47393	-1.59946	-0.836501	-3.64386	-6.64386	-0.862496	-3.05889	-0.234465	-3.05889	-2.12029	-0.321928
The protein interactions were filtered against the experiment control and normalized using the spectral index (SIN) in the CRAPome website (Mellacheruvu et al., 2013). Finally, the possible interactions were scored as fold change-A score (FC-A) calculated by the SAINT algorithm (Choi et al., 2012; Mellacheruvu et al., 2013; Zhang et al., 2018b). Our Affinity purification was performed at least th…
