# Supplementary material for: A moonlighting role for enzymes of glycolysis in the co-localization of mitochondria and chloroplasts
Source: Nat Commun. 2020 Sep 9;11:4509. doi: 10.1038/s41467-020-18234-w (PMC7481185; doi:10.1038/s41467-020-18234-w)
Supplement: Supplementary file 8 — Supplementary Data 5 [file 41467_2020_18234_MOESM8_ESM.xlsx]

## Sheet: Table S5
Table S5 FLIM-FRET analysis the protein protein interaction
Sample no.		N	Intensity Ch1 128x128pixel	monoexp. decay	biexp. decay						FRET efficiencyE = 1-tDA/tD*100 [%]
				t / ns	t1 / ns	a1	t2 / ns	a2	tint / ns	tamp / ns
WT	Mean	5	98712.8		2.884	0.0485288	0.156	0.951471	1.458	0.286	0
	SEM		5419.93		0.0422611	0.00171508	0.00678233	0.00171508	0.0251794	0.00509902	0
Donor	Mean	23	634784	2.96435	3.24391	0.404163	0.215913	0.595837	2.96739	1.41957	0
	SEM		147450	0.0350033	0.0115368	0.0379493	0.034257	0.0379493	0.0326087	0.121594	0
Acceptor	Mean	4	124525		2.915	0.0484284	0.16025	0.951572	1.4675	0.2925	0
	SEM		11370.5		0.0783688	0.00377297	0.0108041	0.00377297	0.0858657	0.0193111	0
Negativet	Mean	10	655853	3.017	3.231	0.50003	0.2265	0.49997	3.011	1.715	-20.8116
	SEM		80973.8	0.0481906	0.017477	0.0714972	0.0308405	0.0714972	0.0517784	0.229958	1.89119
Enolase/IPGAM1	Mean	12	409799	2.76083	3.20167	0.353398	0.189917	0.646602	2.78667	1.23833	12.7667
	SEM		43534.7	0.145589	0.0267376	0.0620893	0.0272532	0.0620893	0.114239	0.202079	1.66192
Enolase/IPGAM2	Mean	10	339314	2.642	3.251	0.267416	0.229	0.732584	2.729	1.032	27.3017
	SEM		67768.2	0.0863816	0.0161555	0.0365906	0.0313918	0.0365906	0.0663568	0.125546	1.0325
Enolase/PK4	Mean	11	302465	2.76091	3.17909	0.21511	0.134545	0.78489	2.73091	0.788182	44.4772
	SEM		33595.7	0.062602	0.0257419	0.0273623	0.0139064	0.0273623	0.0512118	0.0931159	0.765792
VDAC1/PK4	Mean	17	181886	1.74059	3.12059	0.0943581	0.207647	0.905642	2.01294	0.484706	65.8553
	SEM		14715.1	0.087142	0.0644745	0.00688281	0.0283041	0.00688281	0.0609651	0.0468423	0.385235
VDAC3/PK4	Mean	12	140450	1.41583	3.28833	0.0913685	0.2325	0.908632	1.97833	0.508333	64.1909
	SEM		8652.31	0.146212	0.0754264	0.0141479	0.0288445	0.0141479	0.11915	0.0752655	0.618989
For each interaction, we measured at least 10 replicates.
