# Supplementary material for: A moonlighting role for enzymes of glycolysis in the co-localization of mitochondria and chloroplasts
Source: Nat Commun. 2020 Sep 9;11:4509. doi: 10.1038/s41467-020-18234-w (PMC7481185; doi:10.1038/s41467-020-18234-w)
Supplement: Supplementary file 13 — Source Data [file 41467_2020_18234_MOESM13_ESM.xlsx]

## Sheet: Figure 1
Source Data Figure 1a, The protein interactions calculated fold change in the heat-map (fold change of log2 value)
	PGM3	HXK1	HXK2	PGI	PFK1	PFK2	PFK3	PFK6	PFK7	ALD4	ALD5	ALD6	ALD7	ALD8	TPI	GAPDH1	GAPDH2	PGK	PGK-C1	ALDH11	PGAM1	PGAM2	Enolase	ENOC	PYKb1	PYK1	PYK2	PYK4	PYK6
PGM3	5.10559	-0.68966	-0.666576	-2.12029	-0.415037	-1.73697	-0.643856	-0.395929	-0.473931	-0.0740006	-0.761213	-0.810966	0.464668	-0.415037	-3.47393	-0.494109	-1.152	-2.05889	-1.78588	-1.2863	1.04963	0	-3.05889	-1	-0.736966	-0.340075	-0.0892673	4.20085	-1.21759
HXK1	0.903038	6.64227	1.03562	-1.88897	0.333424	-1.39593	0.992768	1.62293	1.12433	0.0143553	-1.18442	0.815575	0.956057	-1.64386	-1.51457	1.09761	0.918386	-2.55639	-0.862496	-0.168123	2.32193	-1.94342	-1.35845	0.85599	-0.577767	0.214125	0.678072	-0.943416	-0.136062
HXK2	-0.0740006	-0.0892673	5.70819	-2.25154	-0.494109	-1.05889	-1.21759	0.641546	0.422233	-0.251539	0.189034	-0.168123	-0.434403	-1.39593	-4.64386	1.05658	1.5008	-1.21759	0.575312	-2.47393	-0.0144996	-1.02915	-2.64386	-0.104697	0.823749	1.18903	0.356144	0.863938	-0.713119
HKL1	-0.0892673	-2.18442	-3.05889	-4.32193	-2.32193	-4.32193	-2.12029	-6.64386	-2	-3.64386	-6.64386	-2.05889	-0.268817	-3.32193	-5.64386	-2.18442	-2.94342	0.948601	-5.05889	-5.05889	-1.64386	0	-5.64386	-1.94342	-2.05889	-1.21759	-1.78588	-5.64386	1.27501
PGI	-1	-0.304006	0	5.75195	-0.286304	-1.2863	-0.494109	-0.0291463	-0.217591	-0.168123	0.163499	-0.234465	0.344828	-1.2863	-2.05889	-0.0588937	0.887525	-0.621488	-1.59946	-1.73697	-0.599462	-1.88897	-2.39593	0.831877	-1.55639	0.15056	1.01436	-0.915936	0.298658
PFK1	-0.251539	-0.0291463	-0.454032	-2.32193	5.03166	-1.64386	2.40327	1.23879	0.0703893	-0.666576	-2.05889	-0.0588937	-0.152003	-1	-3.32193	-0.37707	0.516015	-2.12029	-2.55639	-1.73697	-0.888969	-1.8365	-1.2863	0.695994	-2.12029	-0.321928	-1.25154	-2.32193	-0.395929
PFK2	-0.358454	0.0703893	-0.0439433	-2.73697	-0.0892673	7.16702	0	0.695994	0.367371	-0.454032	0.799087	0.275007	0.83996	0.871844	-3.05889	0.111031	0.356144	-0.810966	-1.35845	-1.21759	0.464668	-2.8365	-3.64386	1.0072	-0.862496	0.584963	-0.0740006	0.286881	1.10434
PFK3	0.823749	0.815575	0.263034	-2.8365	3.25852	-0.915936	6.90256	7.02148	0.378512	-0.251539	-0.810966	0.903038	1.25096	-1.02915	-1.8365	0.594549	1.52607	0.0285692	0.176323	-0.862496	-0.415037	-1.78588	-0.836501	4.34979	-1.39593	-0.577767	1.69153	-1.8365	-0.915936
PFK6	-1.47393	-0.785875	-1.59946	-3.18442	4.5741	-1.78588	5.84825	5.27128	-1.152	-1.73697	-2.32193	-0.643856	-0.136062	-2.94342	-4.32193	-0.68966	-0.200913	-2.64386	-2.73697	-2	-0.395929	-2.94342	-2.25154	-0.358454	-2.64386	-1.18442	-2.39593	-2	-0.736966
PFK7	-1.25154	0.505891	-0.761213	-1.55639	3.9514	-0.535332	4.84348	4.16511	1.25701	0	-1.12029	-0.0588937	0.650765	0.0426443	-2.73697	-0.304006	0.0976108	-2.64386	-2.64386	-2.05889	-2.55639	-3.64386	-6.64386	-1.08927	-0.621488	-1.68966	-1.152	-2.18442	0.124328
ALD4	-4.32193	0.0840643	-0.340075	-2.12029	2.33342	-1.39593	1.94111	-1.78588	4.58616	4.48285	-0.0740006	2.80735	2.70044	-0.286304	-1.8365	-2.25154	-2.55639	-2.73697	-2.73697	-1.12029	-0.104697	-0.494109	-4.64386	2.08406	-0.888969	1.60407	1.09761	-0.971431	0.15056
ALD5	-1	0.137504	-0.0439433	-2.32193	0.124328	-0.68966	-0.494109	-0.761213	0.321928	0.782409	6.04658	1.35614	-0.0439433	-1.2863	-3.32193	0.201634	0.0703893	-1.73697	-1.47393	-2	0.0426443	-0.577767	-2.73697	0.0426443	-2.55639	-0.454032	-1.21759	-0.943416	0.941106
ALD6	0.887525	1.02148	1.09085	-1.21759	1.1635	1.71809	1.23879	1.72247	4.74578	5.69599	5.18745	1.96717	1.3505	5.68004	-0.473931	1.28096	0.85599	-1.59946	-0.643856	-1.21759	2.48027	0.678072	-0.643856	1.85599	-0.888969	1.22651	0	0.536053	1.46989
ALD8	0.659925	1.23266	0.163499	-1.51457	1.13093	-0.0144996	1.52607	1.69599	5.42122	6.40293	5.39849	2.774	2.17313	7.02813	-1.68966	1.32193	0.799087	2.34199	-0.599462	-0.810966	0.163499	-1.73697	-1.12029	2.06005	-0.535332	0.0565835	0.0565835	-1.51457	0.263034
TPI	-0.971431	0.298658	-0.556393	-1.21759	0.298658	-2	0.495695	-0.184425	-0.514573	-0.494109	-1.32193	0.604071	0.485427	2.04264	5.91289	1.5509	-0.217591	-1.51457	-1.32193	-2.05889	0.137504	0.464668	-2.25154	0.0565835	4.31759	0.757023	0.411426	-0.785875	-0.152003
GAPDH	-0.915936	1.28688	0.485427	-1.78588	0.739848	-0.713119	1.36177	0.298658	-0.494109	-0.736966	-1	0.594549	1.24489	-0.971431	-2.47393	5.51791	6.36894	-2.73697	-1.05889	-1.78588	-0.0740006	-1.35845	-3.47393	0.214125	-1.78588	1.14405	0.505891	-0.454032	-0.395929
ALDH	-0.321928	0.0565835	0.0426443	-1.73697	0.536053	-1	0.485427	0.286881	0.565597	0.0285692	-0.577767	0.594549	0.782409	-0.514573	-2.32193	0.189034	0.815575	-0.761213	-0.943416	6.71081	0.15056	-1.59946	-2.32193	0.773996	-1.35845	0.263034	-0.217591	-0.304006	0.0703893
PGK	-0.862496	0.765535	0.594549	0.189034	-0.0439433	-0.713119	0.226509	1.42761	-0.268817	-0.415037	-0.785875	0.475085	0.879706	-0.340075	-1.59946	0.250962	0.422233	5.80219	-0.168123	0.163499	2.05311	-0.915936	-1.64386	0.831877	-0.321928	0.613532	0.641546	-0.888969	0.214125
PGKC1	-1.51457	0.201634	-0.666576	-0.577767	0.895303	-1.35845	-0.68966	-0.168123	-0.666576	-0.621488	-1.4344	0.0426443	0.0840643	-1	-2.32193	-0.104697	0.782409	1.85599	6.1809	-2.55639	0.604071	-1.94342	-1.94342	1.33914	-0.915936	0.189034	0.333424	-0.358454	-0.415037
PGAM1	-1.2863	-0.0291463	-0.666576	-2.55639	-0.234465	-2.18442	0.214125	-2.12029	-0.862496	-1.51457	-0.888969	-0.0588937	0.0840643	-2.47393	-2	0.613532	-0.0144996	-3.32193	-0.340075	-0.943416	5.80038	-3.18442	-2	-0.340075	-0.785875	0.250962	0.790772	-0.395929	-1.21759
PGAM2	0.505891	0.516015	-0.0588937	-1.4344	0.344828	-0.0291463	0.214125	-0.0144996	0.807355	1.31615	0.226509	0.400538	1	1.15056	-1.21759	1.22651	0.9855	0.31034	0.201634	-0.915936	1.52607	6.804	-1.21759	1.32193	-0.0588937	0.871844	0.782409	-0.395929	0.641546
Enolase	-0.862496	0.201634	0.176323	-1.25154	0.604071	-0.136062	0.0143553	1.17632	-0.434403	-0.666576	-0.0291463	1.0072	1.18903	-0.577767	-2.55639	-0.120294	-0.217591	0.137504	-0.943416	-0.68966	3.55827	-0.535332	5.92029	1.36177	-1.35845	1.16993	0.669027	-0.184425	0.124328
ENOC	0.0840643	0.704872	0.226509	-1.68966	0.263034	-0.251539	0.536053	1.95233	1.15704	0.275007	-1.12029	0.910733	1.23266	-0.217591	-2	0.575312	0.757023	-0.713119	-0.943416	0.31034	2.43029	-1.73697	-1.55639	6.96463	-0.234465	-0.621488	0.823749	0.111031	0.0285692
PYKb	-0.514573	0.367371	0.356144	-2.47393	0.0565835	-1.64386	-0.0588937	0.189034	0.0703893	-0.761213	-1.51457	0.286881	0.201634	1.14405	-2.05889	0.495695	-0.556393	1.11103	-0.268817	1.0072	1.1635	-0.836501	-1.47393	1.65535	7.0387	1.28688	0.555816	0.400538	-0.556393
PYK1	0.659925	-0.321928	0.137504	-2.18442	-0.286304	-1.2863	0.286881	0.124328	0.411426	-1.4344	-0.713119	1.0072	1.60881	-0.68966	-2.39593	0.298658	1.76553	-1.08927	0.695994	-0.577767	0.948601	-1.2863	2.21412	2.51096	2.12433	6.61383	2.18903	0.505891	0.765535
PYK2	-0.577767	0.400538	-0.395929	-0.0740006	0.201634	-0.971431	-0.234465	-0.888969	-0.599462	-1.47393	-1.68966	0.389567	0.443607	-1.35845	-3.18442	-0.104697	1.41684	-0.321928	-1.18442	-1.152	0.378512	-1.59946	-3.05889	0.0565835	-1.05889	0.757023	6.77228	4.35826	2.81558
PYK3	0.475085	-0.120294	-0.473931	-1.21759	-0.168123	-1.35845	-0.168123	0.0426443	-0.395929	-1.4344	-2.18442	-0.286304	-0.713119	-2.25154	-3.8365	-0.120294	1.02857	-3.47393	-1.94342	-2.32193	-0.494109	-3.8365	-1.39593	0.238787	-2.8365	-0.251539	4.01257	4.17792	2.73118
PYK4	-2.32193	1.34483	-3.64386	-6.64386	-3.32193	-5.05889	-4.05889	-2.64386	-1.68966	-4.32193	-5.64386	-4.05889	-3.64386	-4.64386	-6.64386	-2.94342	-0.761213	-4.64386	-2.55639	-1.88897	1.31615	-2.73697	-3.18442	-0.0439433	1.16993	1.72247	1.93734	3.14893	-1.05889
PYK6	-0.666576	-0.0439433	0.0976108	-0.473931	-0.0892673	0.516015	-0.0892673	-0.0588937	-0.577767	-0.761213	-1.78588	0.485427	0.505891	-1.4344	-3.05889	-0.200913	-0.136062	-0.184425	-0.68966	-1.88897	0.378512	-2	-1.18442	1	-0.810966	1.0072	3.17951	3.06695	5.71039
FBP	0.250962	1.46989	0	-2.8365	5.99616	-1.05889	0.83996	0.367371	2.12102	3.12598	-1.78588	0.31034	1.09761	1.98914	-2.94342	0.214125	1.77821	-2.18442	-0.888969	-2.18442	-1.32193	-3.47393	-3.47393	0.15056	-1.78588	-1	-0.761213	-2.47393	-0.0439433
MPC	2.82782	4.02945	4.66334	-0.454032	3.53854	2.33056	3.07211	2.83592	5.22612	4.56742	2.23266	3.77189	3.91361	6.88215	-1.64386	4.91361	3.65306	2.02503	2.43029	1.3505	0.765535	-0.621488	-1.88897	1.36177	-0.713119	-0.268817	0.62293	0.432959	3.39369
VDAC1	0.565597	0.454176	2.47508	-3.64386	-0.234465	-1.8365	-0.473931	0.516015	1.97085	1.13093	-2.32193	0.226509	-0.0740006	-0.358454	-5.64386	1.26303	-0.915936	-2.47393	-2.94342	-2.12029	-1.25154	-1.47393	-3.8365	0.863938	-0.621488	-1.152	-0.200913	-1.68966	-1.39593
VDAC3	-0.358454	-1.55639	0.757023	-5.05889	-1.68966	-3.8365	-2.25154	-1.68966	0.815575	-0.152003	-2.8365	-1.47393	-0.736966	-2.8365	-4.32193	-0.621488	-2.32193	-4.64386	-3.8365	-3.47393	-2.73697	-3.05889	-3.47393	-2	-1.51457	-2.25154	-3.8365	-4.05889	-2.47393
Actin7	-1.18442	0.443607	-0.184425	-2.47393	0.263034	-0.152003	0.0976108	0.124328	-0.713119	-1.32193	-0.761213	0.298658	0.970854	-1.59946	-3.64386	1.9782	2.25701	-3.32193	-0.434403	-1.35845	-1.152	-2	-4.05889	-0.0588937	-2.25154	0.516015	-0.621488	-0.943416	-0.358454
Actin8	3.06005	2.32481	1.02148	-0.810966	3.61589	3.80116	2.36457	2.70929	2.69153	2.08746	1.8679	4.86938	5.73145	0.443607	-1.39593	2.36177	2.60407	2.28392	1.76129	0.641546	-2.94342	-2	-2.8365	-0.556393	-0.971431	-1.55639	0.443607	0.400538	3.86888
Tuba3	0.15056	1.4489	0.367371	-2.05889	2.13422	1.17632	1.49057	1.43296	0.669027	0.124328	-0.713119	2.488	2.29278	-1.08927	-3.05889	1.68257	1	-1.59946	-0.0291463	-0.286304	-1.47393	0.0426443	-3.32193	0.333424	-1.78588	0.992768	-0.643856	-0.395929	1.01436
Tuba4	2.37851	-0.599462	-0.217591	-4.32193	1.04963	0.356144	1.39506	0.250962	2.21101	-0.68966	-1.05889	1.67807	2.73769	-2.94342	2.34483	1.44361	2.72247	0.879706	-2.05889	-1.35845	-4.64386	-5.05889	-2.8365	3.0036	2.31904	-5.05889	-2.18442	-4.64386	0.575312
Tub4	-0.971431	0.565597	-0.168123	-3.32193	0.0143553	-0.415037	-0.200913	-0.666576	0.201634	-0.535332	-2.18442	1.03562	0.871844	-1.68966	-4.64386	-0.268817	-1.02915	-2.32193	-1.47393	-1.59946	-0.836501	-3.64386	-6.64386	-0.862496	-3.05889	-0.234465	-3.05889	-2.12029	-0.321928
The protein interactions were filtered against the experiment control and normalized using the spectral index (SIN) in the CRAPome website (Mellacheruvu et al., 2013). Finally, the possible interactions were scored as fold change-A score (FC-A) calculated by the SAINT algorithm (Choi et al., 2012; Mellacheruvu et al., 2013; Zhang et al., 2018b). Our Affinity purification was performed at least th…
Source Data Figure 1j, Confirmation of protein-protein interaction by split Renilla luciferase assay. Interactions among chloroplast and mitochondria membrane protein and phosphoglycerate mutase -Enolase-Pyruvate kinase complex were further confirmed by split Renilla luciferase with transient expression of tagged proteins in Arabidopsis mesophyll protoplasts.
Control	TPT/IPGAM2	TPT/IPGAM1	IPGAM1/Enolase	Enolase/PKc4	VDAC1/PKc4	VDAC3/PKc4	Enolase/IPGAM2	VDAC3/PKc2	Positive control
6	11	14	22	14	14	10	7	9	18
6	10	14	12	14	12	18	7	9	12
8	12	21	18	12	12	14	6	10	18

## Sheet: Figure 2
Source Data Figure 2 g, Confirmation of protein-protein interaction by FLIM-FRET assays. All the vectors of the co-sublocalization were transformed into plant cell culture for the FLIM-FRET analysis. The Los2-mcitrine/mCherry was used as negative control (error bar is SEM).
Sample no.		N	Intensity Ch1 128x128pixel	monoexp. decay	biexp. decay						FRET efficiencyE = 1-tDA/tD*100 [%]
				t / ns	t1 / ns	a1	t2 / ns	a2	tint / ns	tamp / ns
WT	Mean	5	98712.8		2.884	0.0485288	0.156	0.951471	1.458	0.286	0
	SEM		5419.93		0.0422611	0.00171508	0.00678233	0.00171508	0.0251794	0.00509902	0
Donor	Mean	23	634784	2.96435	3.24391	0.404163	0.215913	0.595837	2.96739	1.41957	0
	SEM		147450	0.0350033	0.0115368	0.0379493	0.034257	0.0379493	0.0326087	0.121594	0
Acceptor	Mean	4	124525		2.915	0.0484284	0.16025	0.951572	1.4675	0.2925	0
	SEM		11370.5		0.0783688	0.00377297	0.0108041	0.00377297	0.0858657	0.0193111	0
Negativet	Mean	10	655853	3.017	3.231	0.50003	0.2265	0.49997	3.011	1.715	-20.8116
	SEM		80973.8	0.0481906	0.017477	0.0714972	0.0308405	0.0714972	0.0517784	0.229958	1.89119
Enolase/IPGAM1	Mean	12	409799	2.76083	3.20167	0.353398	0.189917	0.646602	2.78667	1.23833	12.7667
	SEM		43534.7	0.145589	0.0267376	0.0620893	0.0272532	0.0620893	0.114239	0.202079	1.66192
Enolase/IPGAM2	Mean	10	339314	2.642	3.251	0.267416	0.229	0.732584	2.729	1.032	27.3017
	SEM		67768.2	0.0863816	0.0161555	0.0365906	0.0313918	0.0365906	0.0663568	0.125546	1.0325
Enolase/PK4	Mean	11	302465	2.76091	3.17909	0.21511	0.134545	0.78489	2.73091	0.788182	44.4772
	SEM		33595.7	0.062602	0.0257419	0.0273623	0.0139064	0.0273623	0.0512118	0.0931159	0.765792
VDAC1/PK4	Mean	17	181886	1.74059	3.12059	0.0943581	0.207647	0.905642	2.01294	0.484706	65.8553
	SEM		14715.1	0.087142	0.0644745	0.00688281	0.0283041	0.00688281	0.0609651	0.0468423	0.385235
VDAC3/PK4	Mean	12	140450	1.41583	3.28833	0.0913685	0.2325	0.908632	1.97833	0.508333	64.1909
	SEM		8652.31	0.146212	0.0754264	0.0141479	0.0288445	0.0141479	0.11915	0.0752655	0.618989
For each interaction, we measured at least 10 replicates.
			(Reconvolution decay analysis of Ch1 with measured IRF at SPAD-A of 250ps)
WT	ROI	Intensity Ch1 128x128pixel	biexp. decay
			t1 / ns	a1	t2 / ns	a2	tint / ns	tamp / ns
WT1	1	108671	2.98	0.0487943	0.15	0.951206	1.54	0.29
WT2	1	81887	2.77	0.0538462	0.16	0.946154	1.43	0.29
WT3	1	93748	2.98	0.0443473	0.18	0.955653	1.39	0.3
WT4	1	112065	2.87	0.0453767	0.14	0.954623	1.45	0.27
WT5	1	97193	2.82	0.0502793	0.15	0.949721	1.48	0.28
Mean	N=5	98712.8	2.884	0.0485288	0.156	0.951471	1.458	0.286
SD		12119.3	0.0944987	0.00383503	0.0151658	0.00383503	0.0563028	0.0114018
SEM		5419.93	0.0422611	0.00171508	0.00678233	0.00171508	0.0251794	0.00509902
2
Donor	ROI	Intensity Ch1 128x128pixel	monoexp. decay	biexp. decay
			t / ns	t1 / ns	a1	t2 / ns	a2	tint / ns	tamp / ns
Donor1	1	279141	2.96	3.24	0.305182	0.14	0.694818	2.95	1.09
Donor2	1	954838	3.04	3.21	0.495093	0.07	0.504907	3.14	1.62
	2		3.2	3.28	0.886056	0.83	0.113944	3.21	3
Donor3	1	395156	3.06	3.26	0.383237	0.15	0.616763	3.04	1.35
	2		2.87	3.26	0.372254	0.25	0.627746	2.91	1.36
Donor4	1	355232	2.77	3.27	0.262325	0.2	0.737675	2.81	1.01
	2		2.85	3.3	0.329159	0.25	0.670841	2.89	1.26
Donor5	1	466030	3.08	3.27	0.409533	0.16	0.590467	3.07	1.43
	2		3.1	3.31	0.40751	0.17	0.59249	3.09	1.45
Donor6	1	472679	2.89	3.22	0.218008	0.11	0.781992	2.87	0.79
	2		2.99	3.29	0.355085	0.19	0.644915	3	1.29
Donor7	1	594344	3.01	3.23	0.442574	0.2	0.557426	3	1.54
	2		3.01	3.26	0.496609	0.29	0.503391	3.02	1.77
Donor8	1	510789	3.05	3.26	0.386344	0.15	0.613656	3.04	1.36
	2		3.08	3.27	0.332164	0.12	0.667836	3.05	1.17
Donor9	1	286847	2.91	3.26	0.271433	0.15	0.728567	2.91	1
Donor10	1	280804	2.73	3.21	0.189904	0.13	0.810096	2.75	0.71
Donor11	1	2434075	3.18	3.29	0.824231	0.55	0.175769	3.2	2.81
	2		3.12	3.15	0.635362	0.11	0.364638	3.09	2.04
Donor12	1	379503	2.49	3.22	0.185129	0.19	0.814871	2.58	0.76
Donor13	1	1316183	3.1	3.27	0.465306	0.17	0.534694	3.08	1.61
Donor14	1	443423	2.96	3.05	0.462744	0.256	0.537256	2.8	1.54
Donor15	1	352717	2.73	3.23	0.180505	0.13	0.819495	2.75	0.69
Mean	N=23	634784	2.96435	3.24391	0.404163	0.215913	0.595837	2.96739	1.41957
SD		571072	0.16787	0.0553287	0.181998	0.164291	0.181998	0.156386	0.583146
SEM		147450	0.0350033	0.0115368	0.0379493	0.034257	0.0379493	0.0326087	0.121594
Aceptor	ROI	Intensity Ch1 128x128pixel	biexp. decay
			t1 / ns	a1	t2 / ns	a2	tint / ns	tamp / ns
Acc1	1	106781	3.1	0.0517567	0.161	0.948243	1.67	0.31
Acc2	1	157786	2.99	0.0475277	0.15	0.952472	1.53	0.29
Acc3	1	114540	2.78	0.0383833	0.14	0.961617	1.27	0.24
Acc4	1	118992	2.79	0.0560461	0.19	0.943954	1.4	0.33
Mean	N=4	124525	2.915	0.0484284	0.16025	0.951572	1.4675	0.2925
SD		22741	0.156738	0.00754595	0.0216083	0.00754595	0.171731	0.0386221
SEM		11370.5	0.0783688	0.00377297	0.0108041	0.00377297	0.0858657	0.0193111
Negative control	ROI	Intensity Ch1 128x128pixel	monoexp. decay	biexp. decay
			t / ns	t1 / ns	a1	t2 / ns	a2	tint / ns	tamp / ns
Y15_1	1	547934	3.07	3.35	0.579913	0.29	0.420087	3.17	2.06
Y15_2	1	443264	2.95	3.21	0.298765	0.13	0.701235	2.94	1.05
Y15_3	1	615821	3.16	3.19	0.698822	0.25	0.301178	3.09	2.3
Y15_4	1	915855	3.01	3.16	0.394836	0.165	0.605164	2.93	1.34
Y15_5	1	299623	2.66	3.18	0.137273	0.1	0.862727	2.64	0.53
Y15_6	1	913029	3.13	3.28	0.718789	0.41	0.281211	3.14	2.47
Y15_7	1	455115	3.05	3.25	0.570862	0.27	0.429138	3.08	1.97
Y15_8	1	458979	2.9	3.23	0.299836	0.16	0.700164	2.9	1.09
Y15_9	1	871872	3.07	3.25	0.435304	0.17	0.564696	3.05	1.51
Y15_10	1	1037042	3.17	3.21	0.8659	0.32	0.1341	3.17	2.83
Mean	N=10	655853	3.017	3.231	0.50003	0.2265	0.49997	3.011	1.715
SD		256062	0.152392	0.055267	0.226094	0.0975263	0.226094	0.163738	0.72719
SEM		80973.8	0.0481906	0.017477	0.0714972	0.0308405	0.0714972	0.0517784	0.229958
Enolase/IPGAM1	ROI	Intensity Ch1 128x128pixel	monoexp. decay	biexp. decay
			t / ns	t1 / ns	a1	t2 / ns	a2	tint / ns	tamp / ns
Y3_1	1	378525	2.81	3.23	0.23459	0.15	0.76541	2.81	0.87
Y3_2	1	549274	2.88	3.23	0.329381	0.2	0.670619	2.89	1.2
Y3_3	1	280625	2.72	3.22	0.230024	0.16	0.769976	2.76	0.87
Y3_4	1	490419	3.09	3.25	0.691042	0.34	0.308958	3.11	2.35
Y3_5	1	442174	2.71	3.25	0.210722	0.17	0.789278	2.74	0.82
Y3_6	1	649344	3.05	3.26	0.492509	0.21	0.507491	3.06	1.71
Y3_7	1	137739	1.39	3.09	0.0654912	0.169	0.934509	1.8	0.36
Y3_8	1	514736	3.1	3.27	0.345744	0.11	0.654256	3.07	1.21
Y3_9	1	479332	3.01	2.96	0.347493	0.09	0.652507	2.77	0.99
Y3_10	1	168473	2.2	3.17	0.0510021	0.07	0.948998	2.25	0.23
Y3_11	1	414116	3.04	3.2	0.681317	0.39	0.318683	3.05	2.3
Y3_12	1	412829	3.13	3.29	0.561456	0.22	0.438544	3.13	1.95
Mean	N=12	409799	2.76083	3.20167	0.353398	0.189917	0.646602	2.78667	1.23833
SD		150809	0.504335	0.0926217	0.215084	0.0944077	0.215084	0.395735	0.700024
SEM		43534.7	0.145589	0.0267376	0.0620893	0.0272532	0.0620893	0.114239	0.202079
Enolase/IPGAM2	ROI	Intensity Ch1 128x128pixel	monoexp. decay	biexp. decay
			t / ns	t1 / ns	a1	t2 / ns	a2	tint / ns	tamp / ns
Y4_1	1	424985	2.96	3.31	0.463364	0.34	0.536636	2.99	1.71
Y4_2	1	368828	2.8	3.24	0.284909	0.23	0.715091	2.77	1.09
Y4_3	1	704291	2.95	3.23	0.455946	0.26	0.544054	2.97	1.61
Y4_4	1	192509	2.37	3.3	0.206378	0.28	0.793622	2.55	0.9
Y4_5	1	245477	2.29	3.22	0.122183	0.16	0.877817	2.41	0.53
Y4_6	1	170407	2.42	3.31	0.314516	0.42	0.685484	2.68	1.33
Y4_7	1	145519	2.41	3.18	0.175178	0.18	0.824822	2.52	0.71
Y4_8	1	715720	3.02	3.24	0.248696	0.08	0.751304	3.02	0.87
Y4_9	1	183346	2.56	3.3	0.172622	0.17	0.827378	2.67	0.71
Y4_10	1	242060	2.64	3.18	0.230373	0.17	0.769627	2.71	0.86
Mean	N=10	339314	2.642	3.251	0.267416	0.229	0.732584	2.729	1.032
SD		214302	0.273163	0.0510882	0.11571	0.0992696	0.11571	0.209839	0.397011
SEM		67768.2	0.0863816	0.0161555	0.0365906	0.0313918	0.0365906	0.0663568	0.125546
Enolase/PK4	ROI	Intensity Ch1 128x128pixel	monoexp. decay	biexp. decay
			t / ns	t1 / ns	a1	t2 / ns	a2	tint / ns	tamp / ns
Y5_1	1	464955	2.91	3.18	0.315936	0.19	0.684064	2.83	1.14
Y5_2	1	220629	2.25	3.15	0.115007	0.14	0.884993	2.36	0.49
Y5_3	1	325889	2.72	3.22	0.134499	0.1	0.865501	2.7	0.52
Y5_4	1	207571	2.63	3.19	0.123118	0.09	0.876882	2.63	0.47
Y5_5	1	199697	2.87	3.14	0.247059	0.16	0.752941	2.72	0.9
Y5_6	1	268781	2.96	3.27	0.400028	0.24	0.599972	2.97	1.45
Y5_7	1	187318	2.59	3.18	0.120647	0.09	0.879353	2.62	0.47
Y5_8	1	284111	2.82	3.22	0.200121	0.12	0.799879	2.81	0.74
Y5_9	1	275251	2.94	3.24	0.247026	0.11	0.752974	2.93	0.89
Y5_10	1	362787	2.85	2.95	0.256858	0.12	0.743142	2.65	0.84
Y5_11	1	530126	2.83	3.23	0.20591	0.12	0.79409	2.82	0.76
Mean	N=11	302465	2.76091	3.17909	0.21511	0.134545	0.78489	2.73091	0.788182
SD		111424	0.207627	0.0853762	0.0907504	0.0461224	0.0907504	0.16985	0.308831
SEM		33595.7	0.062602	0.0257419	0.0273623	0.0139064	0.0273623	0.0512118	0.0931159
VDAC1/PK4	ROI	Intensity Ch1 128x128pixel	monoexp. decay	biexp. decay
			t / ns	t1 / ns	a1	t2 / ns	a2	tint / ns	tamp / ns
Y6_1	1	81135	1.67	3.81	0.161428	0.52	0.838572	2.44	1.05
Y6_2	1	107253	1.89	3.17	0.0977316	0.17	0.902268	2.17	0.46
Y6_3	1	176882	1.41	3.11	0.0613392	0.15	0.938661	1.83	0.33
Y6_4	1	233626	1.87	3.06	0.0734824	0.13	0.926518	2.03	0.34
Y6_5	1	101516	1.4	2.99	0.0468855	0.11	0.953114	1.73	0.25
Y6_6	1	193042	1.54	3.04	0.0932764	0.24	0.906724	1.82	0.5
Y6_7	1	139861	1.92	2.43	0.102498	0.23	0.897502	1.43	0.46
Y6_8	1	183987	1.97	3.04	0.0914237	0.14	0.908576	2.13	0.4
Y6_9	1	205671	0.68	3.27	0.091018	0.37	0.908982	1.72	0.63
Y6_10	1	261352	1.86	3.01	0.0961911	0.16	0.903809	2.05	0.44
Y6_11	1	271420	2.29	3.15	0.134731	0.16	0.865269	2.39	0.57
Y6_12	1	216444	2.02	3.13	0.0755575	0.12	0.924443	2.14	0.35
Y6_13	1	92131	1.7	3.06	0.0710832	0.13	0.928917	1.98	0.34
Y6_14	1	175001	1.97	3.06	0.0851915	0.13	0.914808	2.11	0.39
Y6_15	1	258265	2.04	3.11	0.127213	0.2	0.872787	2.22	0.57
Y6_16	1	168773	1.7	3.18	0.077558	0.16	0.922442	2.03	0.4
Y6_17	1	225699	1.66	3.43	0.117481	0.41	0.882519	2	0.76
Mean	N=17	181886	1.74059	3.12059	0.0943581	0.207647	0.905642	2.01294	0.484706
SD		60671.8	0.359296	0.265835	0.0283786	0.116701	0.0283786	0.251365	0.193136
SEM		14715.1	0.087142	0.0644745	0.00688281	0.0283041	0.00688281	0.0609651	0.0468423
VDAC3/PK4	ROI	Intensity Ch1 128x128pixel	monoexp. decay	biexp. decay
			t / ns	t1 / ns	a1	t2 / ns	a2	tint / ns	tamp / ns
Y1_1	1	116655	0.86	3.02	0.0520103	0.19	0.94799	1.5	0.33
Y1_2	1	216665	1.1	3.11	0.0567745	0.2	0.943226	1.7	0.3
Y1_3	1	114226	0.74	2.92	0.0473166	0.15	0.952683	1.49	0.29
Y1_4	1	168411	1.74	3.27	0.0823878	0.18	0.917612	2.08	0.43
Y1_5	1	115758	1.51	3.33	0.0869565	0.17	0.913043	2	0.38
Y1_6	1	116936	2.12	3.49	0.14736	0.27	0.85264	2.49	0.74
Y1_7	1	123913	2.23	3.64	0.185004	0.34	0.814996	2.68	0.95
Y1_8	1	146012	0.98	3.47	0.0954393	0.4	0.904561	1.86	0.7
Y1_9	1	140180	1.91	3.72	0.170163	0.42	0.829837	2.55	0.98
Y1_10	1	129622	1.6	3.39	0.0649351	0.16	0.935065	2.08	0.37
Y1_11	1	135804	1.01	3.02	0.0507726	0.15	0.949227	1.61	0.3
Y1_12	1	161222	1.19	3.08	0.0573013	0.16	0.942699	1.7	0.33
Mean	N=12	140450	1.41583	3.28833	0.0913685	0.2325	0.908632	1.97833	0.508333
SD		29972.5	0.506493	0.261285	0.0490099	0.0999204	0.0490099	0.412748	0.260727
SEM		8652.31	0.146212	0.0754264	0.0141479	0.0288445	0.0141479	0.11915	0.0752655

## Sheet: Figure 4
Source Data Figure 4b, Using the Michaelis–Menten equation to analysis the protein complex and the glycolytic free enzymes. The substrate concentration that produces a Vi that is one-half of Vmax is designated the Michaelis-Menten constant, KM. The filled symbols are data from the isolated mitochondria fraction. The open symbols are data from the total extra-plastidial protein extracts.
Repeat1
3PGA(mM)	mitocondria					3PGA(mM)	cytosol
45	-1.629	-1.534	-1.568	-1.675		45	-1.292	-1.069	-1.051	-1.09
22.5	-1.552	-1.641	-1.388	-1.72		22.5	-0.823	-0.839	-0.979	-1.015
11.25	-1.423	-1.347	-1.356	-1.334		11.25	-0.734	-0.845	-0.998	-0.797
5.625	-1.377	-1.274	-1.406	-1.397		5.625	-0.684	-0.878	-0.711	-0.848
2.8125	-1.332	-1.176	-1.156	-1.189		2.8125	-0.621	-0.719	-0.759	-0.853
1.40625	-1.162	-2.623	-1.147	-1.069		1.40625	-0.764	-0.726	-1.011	-0.851
0.703125	-0.962	-1.065	-1.008	-0.947		0.703125	-0.589	-0.641	1.068	-0.633
Repeat2
3PGA(mM)	mitocondria					3PGA(mM)	cytosol
45	-1.462	-1.444	-1.43	-1.538		45	-1.079	-0.805	-0.781	-0.94
22.5	-1.161	-1.059	-1.185	-1.148		22.5	-0.626	-0.596	-0.647	-0.64
11.25	-1.065	-1.105	-1.087	-1.089		11.25	-0.532	-0.557	-0.588	-0.541
5.625	-0.97	-0.985	-1.123	-0.962		5.625	-0.462	-0.485	-0.553	-0.506
2.8125	-0.815	-0.866	-0.86	-0.838		2.8125	-0.379	-0.499	-0.497	-0.513
1.40625	-0.761	-0.846	-0.822	-0.746		1.40625	-0.433	-0.45	-0.35	-0.558
0.703125	-0.715	-0.644	-0.665	-0.642		0.703125	-0.373	-0.422	-0.205	-0.438
0	-0.34	-0.314	-0.35	-0.336		0	-0.337	-0.375	-0.483	-0.359
Source Data Figure 4c, Protein concentration measured by anti-enolase western blotting. 5µg total protein and 5µg mitochondria protein were loading to get same amount of enolase at two times western blotting.
Total protein	mitochondria				Total protein	mitochondria
			Anti-enolase				Anti-enolase
Gel1					Gel2
Source Data Figure 4f, The result of isotope dilution experiments for 2PGA. The time course plot shows the ratio in fractional 13C enrichment in pyruvate compared with the unlabelled pyruvate at different time point. The metabolite is considered to be channelled when the confidence interval line comes around 1.
	0-1	0-2	0-3	0-4	NPEP5-1	NPEP5-2	NPEP5-3	NPEP5-4	NPEP10-1	NPEP10-2	NPEP10-3	NPEP10-4	PEP15-1	PEP15-2	PEP15-3	PEP15-4	PEP17-1	PEP17-2	PEP17-3	PEP17-4	PEP19-1	PEP19-2	PEP19-3	PEP19-4	PEP21-1	PEP21-2	PEP21-3	PEP21-4	PEP23-1	PEP23-2	PEP23-3	PEP23-4	PEP25-1	PEP25-2	PEP25-3	PEP25-4	PEP27-1	PEP27-2	PEP27-3	PEP27-4
Pyruvic acid (1MEOX) (1TMS)	1186	2925	1535	1242	1446	753	811	804	918	771	1144	716	26530	22906	24160	22514	119180	110652	129469	106764	96747	124304	102980	113833	81741	124541	97390	111806	120540	124064	117947	118403	124470	158673	136337	140603	130406	144214	128494	191504
13CPyruvic acid (1MEOX) (1TMS)	49286	65550	69988	58209	33378	35578	38209	36487	36533	37277	35834	36445	38338	33113	36629	33262	31528	31359	35069	30381	28004	33497	28449	31834	24239	33487	27654	31291	29947	30888	29810	29815	27361	33419	29935	30646	24398	26521	24722	32891
Ratio	0.976502	0.957284	0.978538	0.979109	0.958477	0.979274	0.979216	0.97844	0.975488	0.979736	0.969063	0.980732	0.591016	0.591103	0.60256	0.59635	0.209199	0.220821	0.213136	0.221525	0.224479	0.212274	0.216459	0.21854	0.228713	0.211905	0.221154	0.21867	0.199001	0.199339	0.20175	0.201156	0.180207	0.173974	0.180036	0.178956	0.157606	0.155334	0.161354	0.146576
Average	0.972858				0.973852				0.976255				0.595257				0.21617				0.217938				0.220111				0.200312				0.178293				0.155218
SD	0.00904401				0.00888269				0.00459575				0.0047373				0.00519853				0.00439944				0.00601019				0.00116701				0.00253949				0.00543236
Source Data Figure 4g, The result of isotope dilution experiments for PEP. The metabolite is considered not to be channelled when the confidence interval line comes below 1.
	0-1	0-2	0-3	0-4	N2PGA5-1	N2PGA5-2	N2PGA5-3	N2PGA5-4	N2PGA10-1	N2PGA10-2	N2PGA10-3	N2PGA10-4	2PGA15-1	2PGA15-2	2PGA15-3	2PGA15-4	2PGA20-1	2PGA20-2	2PGA20-3	2PGA20-4	2PGA25-1	2PGA25-2	2PGA25-3	2PGA25-4	2PGA30-1	2PGA30-2	2PGA30-3	2PGA30-4	2PGA35-1	2PGA35-2	2PGA35-3	2PGA35-4	2PGA40-1	2PGA40-2	2PGA40-3	2PGA40-4	2PGA45-1	2PGA45-2	2PGA45-3	2PGA45-4
Pyruvic acid (1MEOX) (1TMS)	1186	2925	1535	1242	716	721	763	804	1134	1383	688	861	624	1023	2223	441	1037	1027	956	1131	834	1410	1168	1169	888	1265	934	1167	1158	2066	1239	1497	1172	1083	1438	1534	1461	902	933	1009
13CPyruvic acid (1MEOX) (1TMS)	49286	65550	69988	58209	36089	35323	35985	35750	35060	36075	30644	34690	30983	32336	29632	29333	30897	36153	34108	33755	35974	33751	33064	34457	37864	36043	36561	37016	38862	34532	38496	36032	36922	37810	35536	39188	36913	36272	33529	35608
Ratio	0.976502	0.957284	0.978538	0.979109	0.980546	0.979997	0.979237	0.978005	0.968669	0.963079	0.978042	0.975781	0.980258	0.969334	0.930215	0.985188	0.967527	0.972378	0.972736	0.96758	0.977342	0.959899	0.96588	0.967187	0.977085	0.966093	0.97509	0.969437	0.971064	0.943549	0.968818	0.960111	0.969234	0.972154	0.961108	0.96233	0.961927	0.975736	0.972927	0.972444
Average	0.972858				0.979446				0.971393				0.966249				0.970055				0.967577				0.971926				0.960886				0.966207				0.970759
SD	0.00904401				0.000953057				0.0059163				0.0215807				0.00250484				0.00627178				0.00438311				0.0108132				0.00462513				0.00525133

## Sheet: Figure 5
Source Data Figure 5e, The difference of mitochondria associated between WT and mutants. enolase-2 and enolase-4 are two mutant of enolase. nA- enolase-2 is the enolase-2 complemented by native promoter with nuclear target enolase. One way ANOVA analysis by WT_MD as control (one star is P<0.05, two star is P<0.01, SD).
Ipgam1/2 MD				Ipgam1/2 MN				Enoase-2 MD				Enoase-2 MN
	Associated	Non Associated	Ratio		Associated	Non Associated	Ratio		Associated	Non Associated	Ratio		Associated	Non Associated	Ratio
Ipgam12_1	61	87	0.412162	Ipgam12_1	96	159	0.376471	Enoase_6	185	159	0.537791	Enoase_1	178	154	0.536145
Ipgam12_2	163	114	0.588448	Ipgam12_2	104	164	0.38806	Enoase_2	134	115	0.538153	Enoase_2	126	202	0.384146
Ipgam12_3	76	128	0.372549	Ipgam12_3	178	195	0.477212	Enoase_3	81	102	0.442623	Enoase_3	144	150	0.489796
Ipgam12_4	128	172	0.426667	Ipgam12_4	150	261	0.364964	Enoase_4	97	86	0.530055	Enoase_4	90	202	0.308219
Ipgam12_5	84	119	0.413793	Ipgam12_5	162	165	0.495413	Enoase_5	86	106	0.447917	Enoase_5	96	70	0.578313
Ipgam12_6	95	158	0.375494
Enoase-4 MD				Enoase-4 MN				nA- enolase-2 MD				nA- enolase-2 MN
	Associated	Non Associated	Ratio		Associated	Non Associated	Ratio		Associated	Non Associated	Ratio		Associated	Non Associated	Ratio
los2-4_1	137	141	0.492806	los2-4_1	99	143	0.409091	Enoaselos2nls_1	48	41	0.539326	Enoaselosnls_1	30	65	0.315789
los2-4_2	142	211	0.402266	los2-4_3	176	190	0.480874	Enoaselos2nls_2	10	68	0.128205	Enoaselosnls_2	6	54	0.1
los2-4_3	138	110	0.556452	los2-4_4	147	183	0.445455	Enoaselos2nls_3	54	126	0.3	Enoaselosnls_3	13	121	0.0970149
los2-4_4	198	198	0.5	los2-4_5	183	194	0.485411	Enoaselos2nls_4	13	75	0.147727	Enoaselosnls_4	16	69	0.188235
los2-4_5	73	45	0.618644					Enoaselos2nls_5	29	57	0.337209	Enoaselosnls_5	40	106	0.273973
WT MD				WT MN				sdmA-pgam1/2 MN				sdmA-pgam1/2 MD
	Associated	Non Associated	Ratio		Associated	Non Associated	Ratio		Associated	Non Associated	Ratio		Associated	Non Associated	Ratio
WT1	83	16	0.838384	WT1	75	46	0.619835	Ipgam1-ipgamM MN 1	43	20	0.68254	Ipgam1-ipgamM MD 1	56	37	0.602151
WT2	130	60	0.684211	WT2	84	21	0.8	Ipgam1-ipgamM MN 2	47	30	0.61039	Ipgam1-ipgamM MD 3	23	11	0.676471
WT3	119	44	0.730061	WT3	113	63	0.642045	Ipgam1-ipgamM MN 5	48	25	0.657534	Ipgam1-ipgamM MD 4	82	27	0.752294
WT4	85	54	0.611511	WT4	65	31	0.677083	Ipgam1-ipgamM MN 6	16	16	0.5	Ipgam1-ipgamM MD 5	33	16	0.673469
WT5	48	26	0.648649					Ipgam1-ipgamM MN 7	21	2	0.913043	Ipgam1-ipgamM MD 6	39	14	0.735849

## Sheet: Figure 6
Source Data Figure 6i, Displacement Length of all the lines. Displacement is the mitochondria move distance at the 1mins detected time. One way ANOVA analysis by WT_MD as control for samples of MD or WT_MN as control samples of MN (one star is P<0.05, two star is P<0.01, SEM) and mutant’s MD was compared with MN.
WT_MN	PGAM_MD	PGAM_MN	sdmA-pgam1/2 _MD	sdmA-pgam1/2 _MN	Enolase-2_MD	Enolase-2_MN	Enolase-4_MD	Enolase-4_MN	nA- enolase-2_MD	nA- enolase-2_MN
0.0303	0	0.104	2.20729	8.21956	0	0.0099	0	0.0105	0.034	0.00166
0.0451	0	0.132	1.59123	4.78839	0.00218	0.0238	0	0.0192	0.0504	0.0298
0.0756	0	0.134	1.95617	6.86729	0.00951	0.0378	0	0.0238	0.0535	0.0395
0.0796	0.000221	0.134	1.54916	3.63424	0.0124	0.048	0	0.0257	0.0565	0.0419
0.0896	0.00278	0.144	2.61384	4.07237	0.0125	0.0495	0	0.0275	0.0568	0.0579
0.0919	0.0164	0.151	1.38356	7.41046	0.013	0.0609	0	0.0282	0.0574	0.0659
0.099	0.0199	0.152	3.44518	8.03743	0.0132	0.063	9.16e-05	0.0291	0.0923	0.0699
0.108	0.0209	0.156	1.96723	2.59329	0.0136	0.0645	0.000549	0.0292	0.0933	0.0738
0.112	0.0246	0.157	1.59184	7.33866	0.0165	0.0656	0.000717	0.0304	0.0976	0.0791
0.12	0.0247	0.169	4.51056	6.58714	0.0177	0.0732	0.00165	0.0306	0.0996	0.0816
0.122	0.0293	0.176	2.29288	8.84365	0.0181	0.0736	0.00253	0.0314	0.101	0.0849
0.128	0.0328	0.176	2.33484	10.3757	0.0182	0.0764	0.00348	0.0328	0.106	0.0915
0.132	0.0344	0.195	1.65267	4.78762	0.0198	0.0833	0.00368	0.0329	0.108	0.0926
0.136	0.0375	0.2	1.62731	3.68328	0.02	0.0833	0.0043	0.0333	0.11	0.1
0.136	0.058	0.203	1.71118	3.68519	0.0202	0.0841	0.00627	0.0368	0.114	0.105
0.142	0.059	0.204	5.67388	2.88815	0.0218	0.0941	0.00652	0.0375	0.128	0.108
0.144	0.0592	0.21	1.29739	4.84446	0.0227	0.0965	0.00696	0.0386	0.141	0.11
0.146	0.0593	0.211	1.75425	7.57607	0.0251	0.097	0.00708	0.0395	0.147	0.11
0.147	0.0648	0.213	5.68801	2.86028	0.0273	0.101	0.0071	0.0399	0.157	0.116
0.148	0.0697	0.224	2.54824	3.12417	0.0281	0.105	0.00843	0.0417	0.161	0.118
0.151	0.0724	0.233	1.70917	3.81932	0.0288	0.106	0.00855	0.0419	0.161	0.125
0.156	0.0735	0.234	1.76724	4.3927	0.0298	0.109	0.00875	0.0422	0.162	0.132
0.163	0.0782	0.242	2.23479	2.28706	0.0331	0.109	0.00916	0.0439	0.163	0.137
0.169	0.0784	0.257	1.88355	7.3598	0.0343	0.109	0.00932	0.0442	0.171	0.153
0.171	0.0823	0.278	3.58922	2.38513	0.036	0.113	0.00939	0.0445	0.172	0.153
0.171	0.0922	0.288	2.16323	3.52701	0.0378	0.116	0.00944	0.0462	0.175	0.154
0.172	0.0962	0.301	2.2677	2.35929	0.0391	0.118	0.0113	0.0464	0.18	0.154
0.174	0.0964	0.31	1.94611	3.96324	0.0398	0.122	0.0114	0.0466	0.205	0.158
0.175	0.104	0.313	1.50282	3.41026	0.0409	0.141	0.0114	0.0467	0.206	0.159
0.178	0.104	0.316	1.89233	5.68972	0.042	0.142	0.0116	0.0482	0.206	0.163
0.186	0.104	0.33	1.34883	2.28683	0.0423	0.144	0.0118	0.0488	0.208	0.167
0.194	0.104	0.344	1.95657	4.0687	0.0433	0.145	0.012	0.0489	0.215	0.174
0.206	0.105	0.347	5.91827	2.24467	0.0437	0.146	0.012	0.0513	0.216	0.174
0.211	0.108	0.351	1.31335	14.7912	0.0439	0.147	0.0121	0.0518	0.218	0.175
0.217	0.113	0.356	1.79929	3.80517	0.044	0.148	0.0131	0.0523	0.225	0.177
0.222	0.113	0.361	1.50746	4.91961	0.0448	0.148	0.0147	0.0524	0.226	0.179
0.223	0.113	0.369	1.81765	14.4236	0.0459	0.149	0.0154	0.0534	0.228	0.179
0.226	0.115	0.369	3.67566	5.16849	0.0464	0.15	0.0159	0.0541	0.229	0.183
0.227	0.116	0.379	1.38509	5.55987	0.0466	0.151	0.0159	0.0544	0.234	0.188
0.227	0.116	0.379	2.12464	3.35813	0.0475	0.154	0.0166	0.0546	0.258	0.19
0.23	0.116	0.38	2.83384	9.10492	0.048	0.155	0.017	0.0548	0.258	0.192
0.247	0.12	0.381	3.97473	7.28314	0.0498	0.157	0.0174	0.0565	0.259	0.203
0.249	0.121	0.382	1.84587	2.59494	0.051	0.16	0.0177	0.0575	0.267	0.204
0.251	0.121	0.395	2.43745	2.60814	0.0538	0.161	0.0178	0.0577	0.277	0.209
0.273	0.122	0.4	1.62489	5.90338	0.0543	0.167	0.0181	0.0592	0.28	0.21
0.277	0.122	0.411	3.32966	7.54563	0.0551	0.167	0.0182	0.06	0.292	0.212
0.283	0.122	0.423	1.32859	5.18922	0.0554	0.169	0.0183	0.0606	0.307	0.213
0.298	0.134	0.435	1.85804	8.3051	0.0559	0.169	0.0183	0.0607	0.307	0.216
0.308	0.135	0.439	2.53256	6.67493	0.056	0.172	0.0183	0.0624	0.308	0.219
0.313	0.137	0.469	6.23957	8.00704	0.0562	0.175	0.0186	0.0626	0.31	0.221
0.313	0.138	0.471	1.60498	8.62617	0.0569	0.181	0.0192	0.0629	0.317	0.225
0.323	0.138	0.471	1.3355	3.36228	0.0571	0.182	0.0193	0.0643	0.317	0.228
0.325	0.139	0.471	1.37815	3.68341	0.0579	0.186	0.0198	0.0647	0.318	0.234
0.326	0.14	0.476	1.34642	6.26636	0.0582	0.196	0.02	0.0655	0.319	0.234
0.327	0.14	0.495	2.93298	4.35475	0.0595	0.204	0.0204	0.0665	0.325	0.243
0.327	0.142	0.499	2.45236	3.60362	0.0601	0.205	0.0206	0.0683	0.328	0.244
0.328	0.143	0.502	4.03551	4.24637	0.0602	0.209	0.021	0.0686	0.332	0.245
0.329	0.144	0.506	1.3283	6.25943	0.0605	0.211	0.0211	0.0697	0.344	0.248
0.33	0.148	0.51		5.1256	0.0616	0.211	0.0211	0.07	0.346	0.254
0.339	0.148	0.511	1.57541	5.84434	0.0619	0.213	0.0215	0.0706	0.354	0.256
0.341	0.148	0.512	1.25534	8.99995	0.0621	0.224	0.0216	0.0713	0.363	0.259
0.342	0.15	0.515	1.93357	6.62616	0.0624	0.225	0.0216	0.0734	0.376	0.261
0.344	0.151	0.521	2.68789	2.28843	0.0646	0.225	0.0217	0.0734	0.379	0.261
0.359	0.151	0.521	3.51724	4.23719	0.0649	0.227	0.0218	0.0737	0.382	0.262
0.36	0.152	0.527	3.46666	9.41134	0.065	0.227	0.022	0.0742	0.391	0.278
0.364	0.155	0.539	1.57993	3.54765	0.0654	0.23	0.0222	0.0748	0.391	0.278
0.367	0.156	0.542	3.70045	5.42767	0.0654	0.232	0.0223	0.075	0.394	0.281
0.371	0.162	0.546	1.99599	4.32273	0.0659	0.238	0.0226	0.0753	0.395	0.283
0.381	0.162	0.563	4.80986	3.55022	0.0663	0.242	0.0227	0.0753	0.4	0.284
0.382	0.163	0.572	2.01245	11.5803	0.0667	0.244	0.0227	0.0768	0.403	0.286
0.398	0.166	0.579	1.333	3.73798	0.0667	0.245	0.0229	0.0778	0.406	0.286
0.402	0.17	0.579	1.46927	11.4569	0.0669	0.246	0.0231	0.079	0.421	0.289
0.404	0.17	0.583	2.7888	4.87432	0.0669	0.247	0.0234	0.0795	0.426	0.29
0.405	0.172	0.596	1.86248	3.82543	0.067	0.247	0.0236	0.0798	0.436	0.3
0.409	0.174	0.603	2.62354	2.29673	0.0671	0.253	0.0237	0.0804	0.437	0.307
0.425	0.175	0.606	1.24177	5.30242	0.0673	0.253	0.0244	0.0807	0.442	0.308
0.43	0.175	0.61	1.40599	6.25353	0.0677	0.254	0.0245	0.0818	0.443	0.311
0.431	0.176	0.625	1.51245	13.3663	0.0678	0.256	0.0246	0.0819	0.446	0.312
0.434	0.178	0.628	1.32294	5.45945	0.068	0.256	0.0248	0.0835	0.456	0.318
0.439	0.179	0.636	1.78463	6.47591	0.0684	0.258	0.0249	0.0856	0.457	0.318
0.441	0.182	0.637	2.16321	4.18041	0.0685	0.261	0.025	0.0863	0.459	0.32
0.441	0.184	0.638	5.31894	2.36819	0.0686	0.268	0.0255	0.0873	0.462	0.327
0.443	0.184	0.653	4.3885	5.97742	0.0687	0.27	0.0256	0.088	0.462	0.328
0.445	0.187	0.658	1.64704	2.72682	0.0692	0.271	0.0257	0.0882	0.469	0.328
0.447	0.187	0.669	1.46937	2.69584	0.0697	0.281	0.0258	0.0889	0.477	0.329
0.45	0.188	0.67	2.58064	7.95219	0.0698	0.283	0.0261	0.089	0.486	0.335
0.452	0.189	0.672	1.43562	4.54	0.0702	0.285	0.0263	0.0899	0.505	0.335
0.454	0.19	0.691	1.45507	3.17867	0.0703	0.286	0.0264	0.0904	0.511	0.338
0.458	0.197	0.691	1.62985	10.7527	0.0712	0.288	0.0265	0.0906	0.514	0.345
0.477	0.198	0.7	3.09938	3.49793	0.0715	0.289	0.0265	0.0908	0.52	0.345
0.481	0.207	0.702	1.50226	5.45193	0.072	0.293	0.0267	0.0908	0.522	0.346
0.484	0.21	0.704	1.40878	2.17485	0.0722	0.302	0.0268	0.0923	0.523	0.347
0.485	0.212	0.705	1.98493	3.00601	0.0728	0.303	0.0268	0.0935	0.524	0.348
0.494	0.212	0.709	1.73482	4.45192	0.0729	0.305	0.0269	0.0944	0.537	0.354
0.504	0.212	0.71	1.61213	7.06353	0.0735	0.308	0.027	0.0956	0.555	0.361
0.513	0.214	0.711	1.82253	4.82178	0.0741	0.308	0.0271	0.0958	0.557	0.365
0.514	0.216	0.722	1.36382	2.91905	0.077	0.309	0.0272	0.0959	0.563	0.366
0.516	0.216	0.723	1.44988	7.07381	0.077	0.313	0.0272	0.0962	0.571	0.368
0.519	0.218	0.723	3.6335	3.82036	0.0771	0.314	0.0276	0.0963	0.581	0.369
0.521	0.222	0.729	1.62415	4.46719	0.0774	0.323	0.0277	0.0966	0.582	0.371
0.535	0.222	0.732	1.25486	2.55782	0.0778	0.325	0.0277	0.0971	0.584	0.372
0.537	0.225	0.738	4.35681		0.0784	0.325	0.0277	0.0974	0.599	0.381
0.537	0.227	0.738	1.98921	2.69008	0.0785	0.326	0.0278	0.0978	0.6	0.382
0.544	0.227	0.739	1.9377	3.37745	0.079	0.33	0.0282	0.0986	0.609	0.389
0.544	0.23	0.743	3.37607	2.7585	0.0794	0.334	0.0288	0.0992	0.626	0.392
0.544	0.238	0.748	2.16161	2.74831	0.0797	0.335	0.0289	0.0996	0.627	0.397
0.545	0.24	0.748	2.79446	2.89915	0.0799	0.335	0.029	0.103	0.632	0.4
0.554	0.242	0.748	1.7867	2.65299	0.0805	0.338	0.0291	0.103	0.636	0.409
0.559	0.244	0.757	1.47714	5.52691	0.0813	0.338	0.0293	0.103	0.647	0.421
0.56	0.246	0.757	1.88906	2.75087	0.0819	0.346	0.0294	0.103	0.648	0.422
0.574	0.247	0.759	1.35319	9.626	0.0825	0.347	0.0297	0.104	0.651	0.423
0.576	0.249	0.761	3.77721	2.55413	0.0834	0.353	0.0297	0.104	0.66	0.425
0.577	0.25	0.775	1.77083	4.85714	0.0835	0.353	0.0298	0.104	0.661	0.431
0.58	0.254	0.781	2.51601	7.7792	0.0845	0.354	0.0298	0.104	0.668	0.435
0.585	0.254	0.788	1.70129	2.49634	0.0853	0.373	0.0298	0.106	0.679	0.436
0.586	0.255	0.789	1.21968	4.76145	0.0855	0.373	0.0302	0.107	0.7	0.441
0.588	0.255	0.794	3.88943	2.62104	0.0856	0.375	0.0306	0.107	0.707	0.443
0.589	0.256	0.796	3.65101	2.73092	0.0857	0.377	0.0309	0.107	0.708	0.444
0.599	0.256	0.799	1.38312	2.21788	0.0858	0.379	0.0311	0.107	0.714	0.448
0.6	0.257	0.805	1.27775	2.91097	0.0859	0.379	0.0314	0.107	0.72	0.455
0.617	0.258	0.807	1.27836	5.78431	0.087	0.382	0.0316	0.108	0.73	0.455
0.62	0.258	0.812	1.74189	3.65516	0.0871	0.382	0.0317	0.108	0.731	0.456
0.623	0.258	0.815	1.60534	2.74153	0.0874	0.383	0.0321	0.109	0.735	0.457
0.623	0.266	0.823	1.65154	3.61786	0.0876	0.387	0.0322	0.11	0.736	0.458
0.626	0.269	0.824	1.60864	2.87416	0.088	0.39	0.0322	0.112	0.758	0.461
0.632	0.27	0.824	2.75637	3.13273	0.0881	0.39	0.0324	0.112	0.759	0.467
0.648	0.271	0.825	1.48959	2.33771	0.0887	0.393	0.0324	0.115	0.762	0.476
0.651	0.271	0.826	1.35598	2.30798	0.0887	0.394	0.0326	0.115	0.768	0.485
0.657	0.272	0.829	1.26805	2.30018	0.0908	0.395	0.0327	0.115	0.779	0.487
0.659	0.272	0.83	2.77512	4.8983	0.091	0.395	0.033	0.117	0.792	0.498
0.66	0.274	0.833	1.20837	2.60742	0.0911	0.401	0.033	0.117	0.792	0.501
0.661	0.275	0.833	1.98526	4.1691	0.0916	0.402	0.0331	0.118	0.795	0.507
0.662	0.281	0.84	1.26499	4.43888	0.0918	0.404	0.0332	0.119	0.801	0.51
0.663	0.284	0.844	2.65313	6.24116	0.0918	0.407	0.0333	0.12	0.805	0.513
0.679	0.285	0.844	1.42637	3.97401	0.0929	0.408	0.0333	0.121	0.811	0.526
0.679	0.285	0.854	1.50242	3.97658	0.0932	0.408	0.0338	0.121	0.842	0.526
0.689	0.285	0.854	2.31653	2.71252	0.094	0.41	0.0339	0.121	0.846	0.526
0.689	0.286	0.861	1.26472	3.96799	0.0941	0.41	0.0341	0.123	0.852	0.529
0.691	0.287	0.868	1.9535	6.4614	0.0943	0.414	0.0342	0.123	0.87	0.531
0.693	0.288	0.876	2.71129	3.3502	0.0946	0.415	0.0343	0.123	0.873	0.534
0.694	0.291	0.876	1.81982	7.82755	0.0949	0.426	0.0346	0.124	0.873	0.538
0.716	0.292	0.876	1.51528	3.47073	0.0952	0.43	0.0348	0.124	0.887	0.548
0.732	0.292	0.878	1.48837	2.33734	0.0959	0.431	0.0349	0.126	0.894	0.549
0.735	0.292	0.88		3.13639	0.0965	0.431	0.0352	0.126	0.897	0.55
0.766	0.293	0.88	11.2049	2.59779	0.0966	0.434	0.0354	0.126	0.91	0.552
0.767	0.296	0.881	5.31507		0.0969	0.435	0.0355	0.128	0.915	0.553
0.786	0.296	0.884	2.36879	0.406388	0.0972	0.436	0.0356	0.128	0.925	0.555
0.789	0.296	0.893	2.23331	1.00316	0.0972	0.442	0.0356	0.13	0.934	0.558
0.789	0.299	0.894	4.9407	16.0725	0.0973	0.447	0.0358	0.132	0.956	0.569
0.791	0.3	0.895	6.58622	0.933846	0.0973	0.449	0.0363	0.132	0.981	0.569
0.791	0.3	0.906	3.16177	3.21952	0.0976	0.453	0.0363	0.134	0.988	0.573
0.795	0.301	0.914	3.37587	0.947043	0.0977	0.455	0.0364	0.135	0.99	0.58
0.807	0.305	0.915	4.86777	0.640238	0.0981	0.457	0.0364	0.136	0.991	0.591
0.807	0.308	0.916	3.17877	0.717145	0.0981	0.458	0.0364	0.136	1.01	0.592
0.812	0.308	0.921	6.52844	1.13202	0.0983	0.458	0.0365	0.136	1.02	0.601
0.822	0.309	0.922	2.86641	1.07076	0.0991	0.46	0.0366	0.137	1.02	0.601
0.828	0.309	0.923	6.87247	3.69205	0.0996	0.467	0.0367	0.137	1.02	0.603
0.831	0.31	0.93	4.7899	0.99373	0.1	0.468	0.0367	0.137	1.03	0.608
0.835	0.31	0.932	2.24117	3.57051	0.101	0.472	0.0369	0.137	1.03	0.609
0.836	0.315	0.934	3.61423	3.92706	0.101	0.472	0.037	0.138	1.03	0.61
0.838	0.318	0.953	7.93581	1.30607	0.101	0.476	0.037	0.138	1.04	0.614
0.85	0.319	0.953	13.2788	4.39363	0.102	0.485	0.0371	0.138	1.06	0.615
0.853	0.322	0.962	5.58137	1.94502	0.103	0.486	0.0373	0.139	1.06	0.621
0.857	0.324	0.964	3.91957	1.11588	0.103	0.486	0.0373	0.141	1.08	0.632
0.872	0.324	0.968	5.22605	0.757143	0.104	0.488	0.0373	0.141	1.08	0.637
0.874	0.326	0.968	4.18079	2.17524	0.104	0.488	0.0375	0.141	1.1	0.641
0.877	0.331	0.974	3.96699	2.69107	0.104	0.49	0.0377	0.141	1.1	0.653
0.877	0.333	0.983	3.93467	2.15875	0.104	0.493	0.0378	0.141	1.11	0.654
0.892	0.334	0.988	2.37676	0.111753	0.104	0.495	0.0378	0.142	1.11	0.657
0.894	0.335	0.989	3.00444	0.454991	0.104	0.496	0.038	0.142	1.12	0.659
0.901	0.338	0.989	4.24393	1.45171	0.105	0.499	0.0381	0.142	1.14	0.668
0.905	0.341	0.991	3.74601	0.802296	0.106	0.499	0.0381	0.142	1.15	0.669
0.923	0.344	0.992	6.68713	1.24061	0.106	0.5	0.0383	0.143	1.16	0.672
0.924	0.344	0.999	6.09281	1.24453	0.106	0.501	0.0383	0.143	1.17	0.674
0.928	0.345	1.01	3.20104	1.136	0.107	0.501	0.0384	0.143	1.18	0.674
0.933	0.345	1.01	5.20709	1.57581	0.108	0.508	0.0384	0.143	1.2	0.675
0.937	0.349	1.01	4.5307	2.09729	0.109	0.511	0.0386	0.145	1.2	0.679
0.941	0.352	1.02	3.16901	1.55321	0.11	0.512	0.0386	0.145	1.22	0.682
0.945	0.353	1.02	2.92676	1.46194	0.11	0.516	0.039	0.145	1.23	0.684
0.947	0.353	1.02	3.96003	0.221684	0.11	0.517	0.0391	0.145	1.24	0.692
0.964	0.353	1.03	3.9168	0.114349	0.11	0.525	0.0393	0.146	1.25	0.693
0.964	0.361	1.03	2.79969	0.961524	0.11	0.525	0.0394	0.147	1.26	0.699
0.97	0.361	1.03	3.17031	2.14894	0.11	0.527	0.0397	0.147	1.26	0.721
0.971	0.364	1.04	6.37394	1.04417	0.111	0.529	0.0397	0.147	1.27	0.723
0.981	0.368	1.04	13.2553	10.7409	0.111	0.539	0.0398	0.148	1.3	0.724
0.985	0.369	1.04	2.90592	3.52036	0.112	0.54	0.0401	0.148	1.3	0.725
0.987	0.371	1.05	3.39307	1.53111	0.113	0.541	0.0401	0.149	1.31	0.726
0.991	0.372	1.05	3.17787	1.09495	0.113	0.543	0.0402	0.149	1.33	0.729
0.993	0.376	1.05	2.71155	0.145451	0.113	0.549	0.0404	0.15	1.34	0.732
0.994	0.379	1.05	3.9757	0.10252	0.113	0.553	0.0405	0.151	1.34	0.739
0.997	0.38	1.06	6.65919	2.30362	0.113	0.56	0.0407	0.151	1.35	0.741
1	0.38	1.06	2.24768	0.571138	0.114	0.56	0.0408	0.152	1.36	0.742
1.01	0.384	1.07	5.29887	0.295531	0.114	0.57	0.0409	0.152	1.36	0.754
1.01	0.386	1.09	3.09668	0.926875	0.114	0.57	0.0411	0.153	1.36	0.762
1.01	0.386	1.09	3.67592	3.63099	0.115	0.571	0.0412	0.153	1.38	0.765
1.02	0.39	1.09	2.98008	0.645868	0.116	0.572	0.0414	0.156	1.39	0.766
1.02	0.39	1.1	5.40629	0.38239	0.116	0.575	0.0416	0.156	1.39	0.772
1.03	0.391	1.1	2.41495	4.70792	0.116	0.576	0.0416	0.157	1.39	0.772
1.03	0.395	1.1	3.11211	3.66382	0.117	0.577	0.0418	0.157	1.41	0.772
1.03	0.397	1.11	26.0798	0.258727	0.118	0.577	0.042	0.157	1.44	0.777
1.03	0.401	1.12	2.45695	2.30844	0.118	0.577	0.0424	0.157	1.45	0.777
1.04	0.401	1.12	3.23367	2.18771	0.118	0.58	0.0429	0.159	1.46	0.784
1.05	0.402	1.12	4.68707	0.325485	0.118	0.584	0.0429	0.161	1.47	0.793
1.06	0.403	1.12	3.91614	1.1559	0.119	0.589	0.043	0.161	1.48	0.793
1.06	0.406	1.13	3.79804	0.148544	0.119	0.592	0.0431	0.162	1.48	0.797
1.06	0.408	1.13	2.34499	6.56891	0.12	0.593	0.0431	0.163	1.48	0.807
1.07	0.408	1.14	2.47431	1.68693	0.12	0.594	0.0431	0.163	1.49	0.809
1.08	0.41	1.14	3.10885	2.56242	0.121	0.597	0.0432	0.163	1.5	0.815
1.08	0.411	1.14	2.91154	12.2732	0.121	0.598	0.0436	0.164	1.5	0.815
1.09	0.412	1.14	3.19558	0.704756	0.122	0.601	0.0436	0.166	1.51	0.816
1.09	0.413	1.15	3.34932	4.99431	0.122	0.604	0.0437	0.166	1.51	0.817
1.11	0.415	1.15	2.28151	0.101381	0.122	0.606	0.0439	0.168	1.55	0.825
1.11	0.419	1.15	2.58683	2.86332	0.124	0.618	0.0441	0.168	1.56	0.83
1.11	0.422	1.16	7.93504	1.5232	0.124	0.619	0.0441	0.169	1.56	0.844
1.11	0.423	1.16	7.02182	2.79523	0.124	0.62	0.0441	0.173	1.56	0.845
1.11	0.424	1.16	6.50551	1.75699	0.124	0.623	0.0441	0.174	1.58	0.848
1.14	0.425	1.17	2.3703	2.38604	0.124	0.623	0.0442	0.174	1.59	0.857
1.14	0.427	1.18	12.8715	1.74107	0.125	0.626	0.0444	0.174	1.59	0.863
1.14	0.428	1.18	5.23279	2.76123	0.126	0.627	0.0446	0.175	1.6	0.865
1.15	0.428	1.18	3.47154	3.08473	0.126	0.633	0.0448	0.176	1.63	0.872
1.16	0.429	1.18	6.08091	0.926047	0.127	0.634	0.045	0.177	1.64	0.872
1.16	0.432	1.19	2.33621	5.76322	0.127	0.635	0.0451	0.178	1.65	0.873
1.16	0.432	1.2	3.05411	1.07032	0.128	0.635	0.0455	0.178	1.66	0.877
1.16	0.439	1.2	2.21282	1.63858	0.128	0.638	0.0456	0.179	1.67	0.878
1.18	0.442	1.2	3.70921	2.60027	0.128	0.649	0.0456	0.181	1.68	0.881
1.18	0.443	1.21	5.53519	3.09316	0.128	0.652	0.0456	0.182	1.68	0.882
1.19	0.443	1.21	2.77362	3.34915	0.129	0.653	0.0458	0.183	1.69	0.885
1.19	0.443	1.22	2.90795	0.879842	0.13	0.658	0.0458	0.183	1.72	0.898
1.21	0.446	1.23	8.50793	0.944867	0.131	0.663	0.0459	0.184	1.73	0.904
1.21	0.447	1.23	2.40194	0.495726	0.131	0.664	0.0459	0.185	1.74	0.904
1.22	0.447	1.24	2.53754	4.4681	0.131	0.669	0.0462	0.186	1.74	0.91
1.23	0.448	1.24	7.49049	2.23758	0.131	0.672	0.0465	0.188	1.77	0.917
1.23	0.448	1.24	5.58196	6.0502	0.131	0.676	0.0465	0.188	1.77	0.921
1.26	0.45	1.24	6.04396	1.32128	0.131	0.681	0.0466	0.19	1.8	0.924
1.27	0.463	1.25	2.33455	1.1977	0.132	0.681	0.047	0.191	1.8	0.934
1.28	0.466	1.26	2.7273	1.72465	0.132	0.687	0.0472	0.191	1.8	0.948
1.3	0.467	1.26	2.43913	4.92443	0.133	0.689	0.0472	0.191	1.81	0.952
1.31	0.471	1.26	5.41408	0.117625	0.133	0.69	0.0472	0.192	1.81	0.954
1.31	0.472	1.27	2.35161	1.20695	0.133	0.694	0.0474	0.192	1.81	0.958
1.33	0.474	1.27	5.00734	2.04372	0.133	0.696	0.0475	0.193	1.83	0.972
1.34	0.474	1.27	3.82571	0.151375	0.133	0.701	0.0475	0.194	1.83	0.988
1.36	0.475	1.29	5.77951	0.860381	0.134	0.705	0.0476	0.194	1.84	0.989
1.36	0.477	1.29	3.06679	0.9555	0.135	0.711	0.0481	0.194	1.85	0.992
1.37	0.477	1.29	3.4289	2.07936	0.135	0.714	0.0482	0.196	1.86	0.995
1.38	0.478	1.29	2.19352	1.19518	0.135	0.719	0.0484	0.196	1.86	0.996
1.38	0.481	1.29	3.66355	1.65098	0.135	0.719	0.0484	0.197	1.86	1
1.4	0.482	1.29		0.36071	0.135	0.721	0.0484	0.197	1.87	1
1.41	0.483	1.3	2.70024	0.731354	0.135	0.723	0.0485	0.199	1.88	1.01
1.41	0.492	1.3	2.42376	5.23268	0.136	0.726	0.0485	0.2	1.89	1.01
1.42	0.496	1.3	2.32134	3.75511	0.137	0.727	0.0487	0.202	1.92	1.01
1.43	0.498	1.3	1.8106	3.67991	0.137	0.728	0.0489	0.203	1.98	1.02
1.45	0.501	1.31	3.14514	4.72911	0.138	0.73	0.0491	0.205	1.99	1.02
1.46	0.502	1.31	3.4466	6.98668	0.138	0.739	0.0492	0.206	1.99	1.03
1.47	0.503	1.32	3.205	0.48413	0.138	0.742	0.0492	0.206	2.01	1.04
1.47	0.503	1.32	1.98163	1.36119	0.139	0.742	0.0493	0.207	2.04	1.04
1.49	0.503	1.33	4.20422	5.50796	0.139	0.745	0.0494	0.208	2.04	1.04
1.51	0.504	1.33	2.0528	1.52669	0.14	0.748	0.0494	0.208	2.05	1.05
1.52	0.51	1.34	6.87642	1.64348	0.141	0.749	0.0494	0.209	2.05	1.05
1.52	0.512	1.35	2.59901	2.56743	0.142	0.75	0.0495	0.209	2.06	1.06
1.53	0.518	1.35	3.53657	1.38678	0.142	0.752	0.0497	0.209	2.08	1.07
1.55	0.52	1.35	7.23566	2.30052	0.142	0.753	0.0499	0.21	2.08	1.07
1.57	0.52	1.35	6.66801	1.9822	0.142	0.754	0.05	0.211	2.09	1.08
1.57	0.522	1.36	2.7629	2.0802	0.145	0.754	0.05	0.211	2.13	1.08
1.57	0.523	1.36	1.98627	0.210579	0.146	0.756	0.0501	0.212	2.13	1.08
1.58	0.525	1.36	3.84529	2.46859	0.146	0.757	0.0503	0.212	2.15	1.1
1.59	0.528	1.37	2.27638	0.185028	0.148	0.758	0.0503	0.212	2.17	1.11
1.6	0.528	1.37	9.02498	3.33029	0.148	0.762	0.0504	0.213	2.18	1.11
1.6	0.529	1.38	1.77229	1.48801	0.148	0.763	0.0504	0.215	2.2	1.11
1.6	0.53	1.38	3.87647	0.721648	0.149	0.764	0.0507	0.215	2.21	1.12
1.62	0.532	1.38	3.94817	1.52706	0.149	0.767	0.0509	0.216	2.21	1.12
1.62	0.537	1.39	2.19373	2.13919	0.149	0.772	0.0512	0.216	2.22	1.13
1.63	0.538	1.4	2.91801	2.68722	0.149	0.775	0.0515	0.218	2.23	1.13
1.64	0.538	1.41	7.36494	0.697812	0.149	0.788	0.0516	0.218	2.23	1.14
1.64	0.54	1.42	2.79702	1.40226	0.149	0.788	0.0517	0.218	2.25	1.14
1.66	0.541	1.42	1.77388	1.18296	0.149	0.789	0.0517	0.219	2.27	1.15
1.68	0.541	1.42	5.82467	0.420335	0.15	0.791	0.0518	0.223	2.27	1.16
1.68	0.544	1.44	4.99132	2.19271	0.15	0.792	0.0519	0.223	2.3	1.19
1.68	0.545	1.44	3.23561	3.45906	0.15	0.794	0.052	0.223	2.3	1.19
1.69	0.549	1.44	2.45368	3.8772	0.15	0.794	0.0522	0.224	2.32	1.19
1.69	0.56	1.44	10.9228	0.283467	0.151	0.796	0.0522	0.226	2.34	1.2
1.7	0.56	1.44	2.04882	0.0758095	0.151	0.808	0.0522	0.226	2.36	1.2
1.72	0.561	1.45	5.43444	2.96768	0.151	0.809	0.0522	0.226	2.37	1.21
1.72	0.562	1.45	3.24895	0.855141	0.152	0.809	0.0523	0.226	2.39	1.21
1.73	0.563	1.46	4.18047	0.661585	0.152	0.819	0.0524	0.226	2.39	1.22
1.74	0.569	1.46	2.33892	1.05455	0.152	0.822	0.0524	0.229	2.42	1.22
1.74	0.572	1.46	2.68991	0.570854	0.153	0.824	0.0525	0.23	2.44	1.23
1.77	0.578	1.47	3.92623	3.69284	0.153	0.824	0.0527	0.231	2.44	1.24
1.79	0.578	1.48	2.73932	1.9602	0.153	0.827	0.053	0.232	2.46	1.24
1.82	0.583	1.49	4.68819	0.476376	0.154	0.828	0.053	0.233	2.48	1.25
1.82	0.584	1.49	3.33588	0.258305	0.155	0.83	0.0531	0.233	2.5	1.25
1.82	0.592	1.49	2.2536	1.39893	0.155	0.831	0.0532	0.234	2.54	1.25
1.84	0.592	1.5	3.29446	1.13342	0.155	0.833	0.0533	0.234	2.58	1.25
1.84	0.595	1.52	2.97479	5.51531	0.156	0.845	0.0534	0.235	2.58	1.27
1.86	0.596	1.52	1.83603	1.31952	0.156	0.853	0.0535	0.235	2.59	1.27
1.86	0.603	1.52	2.74526	5.47504	0.157	0.856	0.0536	0.235	2.61	1.28
1.87	0.605	1.52	1.94902	1.81919	0.157	0.858	0.0536	0.236	2.61	1.29
1.88	0.605	1.52	1.8142	1.20717	0.158	0.863	0.0538	0.237	2.61	1.31
1.89	0.607	1.52	5.47178	2.39256	0.159	0.885	0.0539	0.239	2.63	1.31
1.9	0.608	1.53	4.14312	0.553712	0.159	0.886	0.0539	0.239	2.64	1.31
1.9	0.608	1.54	3.1127	3.09847	0.159	0.887	0.0539	0.239	2.65	1.32
1.91	0.608	1.54	2.51273	4.59717	0.16	0.887	0.054	0.24	2.67	1.32
1.91	0.61	1.55	1.93932	1.35995	0.16	0.894	0.054	0.24	2.7	1.33
1.92	0.614	1.55	3.10697	1.52556	0.16	0.896	0.0542	0.24	2.72	1.33
1.92	0.615	1.55	3.54333	2.89748	0.161	0.901	0.0543	0.241	2.73	1.34
1.93	0.617	1.56	2.36633	0.905778	0.162	0.909	0.0543	0.241	2.74	1.36
1.95	0.618	1.56	2.24372	0.0591209	0.162	0.91	0.0544	0.242	2.75	1.36
1.96	0.62	1.57		3.43462	0.163	0.919	0.055	0.242	2.76	1.38
1.96	0.621	1.57		1.56021	0.163	0.921	0.055	0.242	2.79	1.4
1.97	0.623	1.58		2.90408	0.163	0.924	0.0551	0.244	2.8	1.4
1.97	0.625	1.59		0.471136	0.164	0.924	0.0551	0.244	2.82	1.41
1.99	0.625	1.59			0.165	0.925	0.0551	0.245	2.83	1.42
2	0.626	1.6		11.652	0.166	0.928	0.0551	0.245	2.84	1.43
2.01	0.626	1.6		7.16582	0.167	0.94	0.0552	0.245	2.87	1.44
2.01	0.628	1.6		3.2605	0.167	0.942	0.0553	0.247	2.88	1.44
2.01	0.634	1.61		3.90849	0.168	0.947	0.0555	0.247	2.89	1.44
2.02	0.634	1.61		5.03532	0.168	0.947	0.0555	0.247	2.9	1.44
2.03	0.634	1.62		4.4952	0.169	0.948	0.0555	0.247	2.93	1.46
2.04	0.636	1.63		3.7006	0.169	0.961	0.0557	0.251	2.96	1.47
2.04	0.638	1.63		4.93131	0.17	0.962	0.0557	0.251	2.98	1.47
2.04	0.639	1.64		7.09169	0.17	0.963	0.0558	0.251	3.02	1.48
2.04	0.639	1.64		12.9404	0.17	0.964	0.056	0.252	3.05	1.48
2.05	0.64	1.64		4.35274	0.171	0.972	0.0563	0.253	3.07	1.48
2.06	0.642	1.65		5.8643	0.171	0.976	0.0563	0.254	3.08	1.49
2.07	0.643	1.65		8.35057	0.172	0.991	0.0565	0.254	3.09	1.49
2.07	0.649	1.65		7.17269	0.172	0.992	0.0565	0.254	3.11	1.51
2.07	0.649	1.65		4.91897	0.172	0.992	0.0567	0.254	3.13	1.51
2.08	0.651	1.67		4.39643	0.173	0.995	0.0568	0.255	3.14	1.51
2.08	0.652	1.69			0.174	0.996	0.0568	0.256	3.14	1.51
2.08	0.654	1.69		1.69304	0.174	0.996	0.0568	0.257	3.15	1.52
2.08	0.662	1.69		1.4555	0.174	0.999	0.0573	0.258	3.15	1.52
2.1	0.664	1.7		4.5818	0.174	1.01	0.0575	0.26	3.16	1.52
2.11	0.667	1.7		1.75328	0.175	1.01	0.0576	0.261	3.19	1.54
2.12	0.671	1.7		3.90659	0.175	1.01	0.0577	0.261	3.21	1.55
2.13	0.675	1.71		1.7333	0.175	1.02	0.0578	0.261	3.22	1.55
2.14	0.677	1.72		9.41525	0.175	1.02	0.0578	0.261	3.24	1.56
2.14	0.677	1.73		4.45101	0.176	1.02	0.058	0.265	3.25	1.56
2.14	0.678	1.73		1.58214	0.176	1.03	0.058	0.266	3.25	1.57
2.15	0.681	1.73		3.05745	0.176	1.03	0.0581	0.266	3.26	1.57
2.15	0.689	1.74		1.91888	0.177	1.03	0.0585	0.266	3.27	1.58
2.16	0.696	1.74		5.21318	0.177	1.04	0.0585	0.268	3.28	1.58
2.16	0.697	1.74		1.336	0.178	1.04	0.0586	0.268	3.38	1.59
2.17	0.7	1.74		1.32519	0.178	1.05	0.0587	0.269	3.39	1.59
2.17	0.702	1.76		2.16762	0.178	1.05	0.0587	0.269	3.4	1.59
2.17	0.704	1.76		1.79407	0.178	1.05	0.0589	0.269	3.41	1.6
2.18	0.704	1.77		1.62381	0.178	1.06	0.0591	0.27	3.43	1.62
2.18	0.71	1.78		7.74503	0.179	1.06	0.0591	0.271	3.44	1.62
2.19	0.71	1.79		2.58479	0.179	1.06	0.0592	0.272	3.45	1.62
2.19	0.711	1.8		2.72846	0.179	1.06	0.0593	0.274	3.48	1.63
2.2	0.713	1.8		3.12971	0.179	1.06	0.0596	0.274	3.52	1.65
2.2	0.718	1.81		1.74309	0.18	1.06	0.0596	0.275	3.53	1.66
2.21	0.721	1.81		1.49307	0.18	1.08	0.0597	0.275	3.53	1.66
2.21	0.727	1.82		1.81606	0.18	1.08	0.0597	0.275	3.55	1.67
2.23	0.728	1.82		2.08038	0.181	1.08	0.0598	0.277	3.57	1.67
2.23	0.729	1.82		1.44253	0.182	1.08	0.0598	0.278	3.6	1.68
2.24	0.731	1.83		2.27578	0.183	1.09	0.0598	0.278	3.6	1.68
2.24	0.733	1.83		1.39826	0.184	1.09	0.0598	0.279	3.62	1.68
2.27	0.737	1.83		1.50093	0.184	1.09	0.0599	0.279	3.66	1.68
2.28	0.738	1.84		1.60243	0.184	1.09	0.0599	0.28	3.69	1.69
2.31	0.74	1.85		1.74112	0.185	1.09	0.06	0.28	3.69	1.69
2.31	0.74	1.85		2.16017	0.185	1.1	0.0601	0.282	3.7	1.69
2.31	0.745	1.86		2.50927	0.185	1.1	0.0601	0.283	3.7	1.7
2.32	0.747	1.86		3.05066	0.185	1.11	0.0601	0.283	3.72	1.7
2.34	0.751	1.86		1.86461	0.185	1.12	0.0604	0.284	3.72	1.71
2.37	0.751	1.87		1.73288	0.185	1.12	0.0605	0.285	3.73	1.71
2.37	0.754	1.88		1.72265	0.186	1.13	0.0607	0.285	3.86	1.72
2.38	0.755	1.89		2.10206	0.187	1.13	0.0608	0.285	3.9	1.74
2.4	0.755	1.9		2.77148	0.188	1.14	0.0609	0.286	3.94	1.75
2.42	0.76	1.92		1.8551	0.188	1.16	0.0609	0.287	3.95	1.77
2.43	0.764	1.92		1.34327	0.189	1.16	0.061	0.288	3.97	1.78
2.43	0.765	1.93		3.47059	0.189	1.16	0.0611	0.289	4.1	1.79
2.44	0.766	1.93		2.08309	0.189	1.17	0.0611	0.291	4.11	1.8
2.45	0.767	1.95		1.40973	0.189	1.17	0.0611	0.292	4.23	1.81
2.45	0.772	1.95		1.46523	0.189	1.17	0.0612	0.292	4.25	1.82
2.46	0.772	1.95		3.62055	0.19	1.18	0.0614	0.293	4.26	1.83
2.47	0.774	1.95		2.27874	0.19	1.18	0.0615	0.293	4.31	1.83
2.47	0.774	1.95		2.22741	0.191	1.2	0.0617	0.294	4.31	1.84
2.49	0.775	1.96		3.13823	0.193	1.2	0.0618	0.295	4.37	1.84
2.53	0.776	1.96		1.76055	0.193	1.2	0.062	0.295	4.4	1.84
2.54	0.779	1.96		2.27627	0.193	1.2	0.062	0.296	4.4	1.84
2.56	0.783	1.97		1.5658	0.196	1.2	0.0621	0.296	4.43	1.84
2.57	0.788	1.98		1.5615	0.199	1.22	0.0621	0.296	4.49	1.86
2.58	0.789	1.99		2.66984	0.199	1.22	0.0622	0.299	4.57	1.86
2.61	0.79	1.99		1.55837	0.199	1.22	0.0622	0.301	4.62	1.86
2.61	0.79	1.99		2.06967	0.199	1.22	0.0623	0.302	4.64	1.89
2.65	0.791	2		3.1272	0.2	1.22	0.0623	0.303	4.68	1.9
2.65	0.793	2.01		2.04788	0.2	1.22	0.0624	0.303	4.69	1.92
2.67	0.794	2.01		2.56194	0.2	1.22	0.0624	0.304	4.7	1.95
2.68	0.795	2.01		3.33393	0.2	1.23	0.0625	0.304	4.7	1.95
2.7	0.798	2.02		1.38064	0.2	1.23	0.0626	0.304	4.77	1.95
2.72	0.801	2.02		1.35314	0.201	1.24	0.0627	0.305	4.78	1.97
2.72	0.806	2.02		1.77489	0.202	1.24	0.0627	0.305	4.8	1.97
2.73	0.809	2.02		1.47918	0.204	1.24	0.0628	0.306	4.83	1.97
2.76	0.81	2.02		2.23323	0.204	1.24	0.0628	0.307	4.87	1.98
2.77	0.814	2.02		1.94548	0.205	1.24	0.0628	0.309	4.97	1.99
2.78	0.815	2.03		1.87679	0.205	1.24	0.0629	0.31	4.98	2
2.78	0.823	2.04		4.22858	0.206	1.25	0.063	0.31	4.98	2
2.8	0.825	2.04		1.43274	0.206	1.25	0.0631	0.311	5.02	2
2.87	0.826	2.04		1.43302	0.206	1.26	0.0631	0.311	5.07	2
2.87	0.828	2.05		1.4253	0.206	1.26	0.0633	0.313	5.08	2
2.9	0.831	2.05		2.11232	0.207	1.26	0.0633	0.314	5.09	2.01
2.92	0.837	2.06		2.47206	0.207	1.26	0.0634	0.315	5.1	2.02
2.93	0.839	2.07		2.63824	0.208	1.26	0.0635	0.316	5.12	2.06
2.93	0.842	2.09		1.54096	0.208	1.27	0.0635	0.316	5.13	2.06
2.94	0.844	2.09		2.45768	0.21	1.27	0.0637	0.317	5.26	2.08
2.94	0.844	2.09		2.43641	0.21	1.27	0.0638	0.317	5.27	2.08
2.95	0.848	2.1		2.06944	0.211	1.28	0.0639	0.317	5.28	2.08
2.99	0.848	2.1		2.66927	0.211	1.29	0.0641	0.318	5.3	2.08
3.01	0.855	2.1		1.54552	0.211	1.29	0.0645	0.319	5.36	2.09
3.02	0.856	2.11		1.69798	0.212	1.3	0.0645	0.321	5.56	2.09
3.02	0.857	2.11		3.2734	0.213	1.3	0.0645	0.322	5.67	2.09
3.03	0.858	2.11		3.3239	0.213	1.3	0.0645	0.325	5.75	2.09
3.04	0.858	2.12		3.00741	0.213	1.3	0.0645	0.326	5.78	2.1
3.05	0.86	2.12		1.76123	0.214	1.3	0.0646	0.326	5.78	2.1
3.05	0.864	2.12			0.214	1.31	0.065	0.327	5.87	2.1
3.05	0.866	2.12			0.214	1.31	0.0651	0.327	5.91	2.11
3.05	0.867	2.12			0.214	1.31	0.0651	0.328	5.97	2.14
3.06	0.869	2.12			0.215	1.32	0.0653	0.33	6.01	2.17
3.07	0.87	2.13			0.218	1.32	0.0654	0.331	6.31	2.17
3.07	0.876	2.13			0.218	1.33	0.0654	0.332	6.33	2.17
3.08	0.877	2.15			0.219	1.34	0.0654	0.332	6.39	2.18
3.08	0.878	2.15			0.219	1.35	0.0655	0.333	6.42	2.19
3.09	0.88	2.15			0.22	1.35	0.0655	0.333	6.49	2.19
3.1	0.882	2.15			0.221	1.35	0.0656	0.335	6.54	2.2
3.1	0.887	2.15			0.221	1.36	0.0658	0.337	6.59	2.22
3.13	0.889	2.15			0.222	1.36	0.0658	0.338	6.6	2.23
3.14	0.889	2.16			0.222	1.36	0.0659	0.338	6.77	2.23
3.18	0.89	2.16			0.222	1.37	0.066	0.339	6.78	2.24
3.19	0.891	2.16			0.223	1.37	0.066	0.339	6.91	2.25
3.2	0.892	2.17			0.225	1.37	0.0661	0.339	6.99	2.26
3.22	0.893	2.17			0.225	1.38	0.0662	0.34	7.01	2.27
3.22	0.893	2.2			0.226	1.38	0.0663	0.341	7.09	2.27
3.26	0.893	2.21			0.227	1.38	0.0664	0.342	7.1	2.28
3.29	0.895	2.21			0.228	1.39	0.0664	0.342	7.14	2.28
3.35	0.896	2.22			0.228	1.39	0.0665	0.342	7.24	2.28
3.35	0.896	2.22			0.229	1.39	0.0666	0.343	7.26	2.29
3.38	0.896	2.22			0.23	1.39	0.0667	0.344	7.37	2.29
3.39	0.897	2.23			0.23	1.39	0.0667	0.344	7.59	2.3
3.4	0.908	2.24			0.23	1.4	0.0669	0.345	7.8	2.31
3.4	0.91	2.25			0.231	1.4	0.0669	0.346	7.8	2.32
3.41	0.911	2.26			0.231	1.41	0.0672	0.346	7.83	2.33
3.41	0.914	2.26			0.232	1.41	0.0672	0.346	7.89	2.34
3.46	0.915	2.27			0.232	1.41	0.0672	0.347	8.01	2.34
3.51	0.92	2.27			0.232	1.42	0.0675	0.348	8.06	2.34
3.52	0.924	2.27			0.233	1.42	0.0675	0.348	8.36	2.35
3.55	0.924	2.29			0.233	1.42	0.0676	0.349	8.58	2.35
3.58	0.93	2.29			0.234	1.42	0.0677	0.35	8.66	2.35
3.59	0.932	2.29			0.236	1.44	0.0679	0.35	8.71	2.36
3.59	0.932	2.29			0.236	1.45	0.0679	0.351	8.71	2.36
3.6	0.934	2.3			0.237	1.46	0.0682	0.352	8.97	2.39
3.63	0.938	2.3			0.238	1.47	0.0683	0.352	9	2.4
3.65	0.945	2.35			0.239	1.48	0.0683	0.352	9.73	2.4
3.67	0.949	2.36			0.239	1.48	0.0685	0.353	9.81	2.4
3.67	0.955	2.37			0.239	1.48	0.0685	0.355	9.94	2.41
3.67	0.959	2.38			0.239	1.49	0.0689	0.355	10.7	2.41
3.69	0.961	2.38			0.24	1.49	0.069	0.357	11.1	2.41
3.69	0.961	2.38			0.24	1.49	0.0691	0.36	11.4	2.43
3.7	0.964	2.39			0.24	1.49	0.0692	0.36	11.7	2.43
3.74	0.968	2.39			0.242	1.49	0.0694	0.361	11.8	2.45
3.76	0.969	2.39			0.244	1.49	0.0695	0.361	12.1	2.46
3.78	0.97	2.4			0.244	1.49	0.0696	0.362	12.2	2.47
3.81	0.971	2.4			0.244	1.5	0.0696	0.362	12.9	2.47
3.82	0.971	2.41			0.244	1.5	0.0697	0.362	13	2.48
3.85	0.972	2.42			0.245	1.5	0.0697	0.363	13.2	2.49
3.86	0.976	2.42			0.245	1.5	0.0698	0.364	13.4	2.49
3.87	0.977	2.42			0.245	1.51	0.0701	0.364	13.8	2.49
3.9	0.978	2.43			0.245	1.51	0.0701	0.365	14.2	2.49
3.91	0.979	2.43			0.245	1.51	0.0702	0.366	15	2.5
3.92	0.979	2.44			0.246	1.52	0.0703	0.367	15.4	2.51
3.93	0.979	2.46			0.247	1.52	0.0705	0.369	15.5	2.51
3.97	0.982	2.46			0.247	1.53	0.0705	0.37	15.8	2.52
3.99	0.983	2.46			0.247	1.53	0.0707	0.37	17	2.52
4.04	0.987	2.46			0.248	1.53	0.0708	0.372		2.53
4.04	0.988	2.48			0.251	1.54	0.0708	0.373		2.54
4.06	0.989	2.48			0.251	1.54	0.0709	0.374		2.55
4.07	0.99	2.48			0.252	1.54	0.071	0.375		2.56
4.11	0.99	2.49			0.253	1.55	0.0714	0.376		2.56
4.12	0.991	2.5			0.253	1.55	0.0714	0.376		2.58
4.13	0.995	2.5			0.253	1.56	0.0714	0.377		2.59
4.13	1	2.51			0.254	1.57	0.0715	0.377		2.59
4.14	1	2.52			0.255	1.57	0.0715	0.378		2.59
4.14	1	2.53			0.256	1.59	0.0716	0.378		2.6
4.15	1.01	2.53			0.257	1.59	0.0719	0.379		2.6
4.18	1.01	2.53			0.257	1.59	0.0722	0.38		2.64
4.19	1.01	2.54			0.257	1.59	0.0723	0.38		2.65
4.19	1.01	2.54			0.258	1.59	0.0725	0.38		2.65
4.23	1.01	2.54			0.26	1.6	0.0726	0.38		2.67
4.23	1.02	2.55			0.261	1.6	0.0726	0.38		2.68
4.25	1.02	2.55			0.261	1.61	0.0727	0.381		2.69
4.31	1.02	2.56			0.262	1.61	0.0728	0.386		2.7
4.31	1.02	2.56			0.263	1.62	0.0731	0.387		2.71
4.31	1.02	2.57			0.263	1.62	0.0732	0.389		2.72
4.38	1.03	2.57			0.263	1.62	0.0732	0.389		2.76
4.39	1.03	2.59			0.264	1.62	0.0732	0.389		2.76
4.4	1.03	2.59			0.264	1.62	0.0733	0.39		2.78
4.41	1.04	2.59			0.264	1.63	0.0733	0.392		2.79
4.45	1.04	2.61			0.264	1.63	0.0733	0.393		2.79
4.45	1.04	2.61			0.265	1.63	0.0734	0.394		2.8
4.5	1.04	2.61			0.265	1.63	0.0734	0.397		2.8
4.51	1.04	2.62			0.265	1.64	0.0735	0.397		2.82
4.51	1.04	2.64			0.265	1.64	0.0737	0.398		2.82
4.53	1.05	2.65			0.265	1.64	0.074	0.399		2.83
4.59	1.05	2.65			0.266	1.65	0.0742	0.399		2.83
4.66	1.06	2.67			0.267	1.65	0.0746	0.404		2.83
4.69	1.06	2.67			0.267	1.65	0.0747	0.405		2.84
4.73	1.07	2.67			0.269	1.66	0.0749	0.405		2.84
4.74	1.07	2.67			0.269	1.66	0.0753	0.405		2.86
4.77	1.07	2.68			0.271	1.66	0.0754	0.406		2.86
4.84	1.07	2.68			0.271	1.67	0.0754	0.406		2.87
4.85	1.07	2.69			0.271	1.67	0.0755	0.406		2.88
4.94	1.08	2.71			0.271	1.68	0.0755	0.407		2.9
4.95	1.08	2.71			0.272	1.68	0.0755	0.409		2.91
4.97	1.08	2.72			0.274	1.68	0.0756	0.409		2.91
5.06	1.08	2.72			0.276	1.68	0.0759	0.409		2.92
5.12	1.09	2.72			0.277	1.69	0.076	0.41		2.92
5.2	1.09	2.72			0.277	1.69	0.0764	0.41		2.92
5.26	1.1	2.72			0.277	1.69	0.0765	0.414		2.93
5.32	1.1	2.73			0.277	1.7	0.0765	0.414		2.93
5.34	1.1	2.74			0.278	1.71	0.0765	0.415		2.93
5.35	1.1	2.74			0.278	1.71	0.0766	0.416		2.94
5.36	1.1	2.75			0.28	1.71	0.0767	0.416		2.94
5.36	1.11	2.76			0.283	1.72	0.0767	0.416		2.95
5.42	1.11	2.77			0.285	1.72	0.0771	0.417		2.95
5.42	1.11	2.77			0.285	1.73	0.0775	0.418		2.96
5.46	1.11	2.77			0.286	1.73	0.0775	0.418		2.98
5.54	1.12	2.77			0.288	1.74	0.0775	0.419		2.98
5.55	1.12	2.79			0.288	1.74	0.0777	0.42		3
5.69	1.12	2.8			0.288	1.74	0.0778	0.421		3
5.7	1.12	2.8			0.289	1.75	0.0778	0.422		3.01
5.72	1.12	2.81			0.289	1.75	0.0779	0.424		3.02
5.73	1.12	2.82			0.29	1.76	0.0779	0.424		3.04
5.77	1.12	2.82			0.29	1.76	0.0782	0.425		3.06
5.85	1.13	2.84			0.291	1.77	0.0782	0.427		3.06
5.96	1.13	2.84			0.292	1.77	0.0784	0.428		3.06
6.01	1.13	2.85			0.297	1.78	0.0784	0.429		3.06
6.09	1.13	2.88			0.297	1.79	0.0784	0.431		3.07
6.12	1.13	2.88			0.302	1.79	0.0784	0.431		3.07
6.14	1.14	2.9			0.305	1.79	0.0785	0.435		3.1
6.2	1.14	2.91			0.305	1.79	0.0786	0.435		3.1
6.24	1.14	2.91			0.308	1.8	0.0786	0.437		3.11
6.35	1.14	2.92			0.312	1.8	0.0787	0.44		3.11
6.38	1.14	2.92			0.312	1.8	0.0787	0.44		3.12
6.38	1.14	2.92			0.313	1.81	0.0787	0.442		3.14
6.56	1.14	2.92			0.313	1.81	0.0793	0.442		3.15
6.64	1.15	2.92			0.314	1.81	0.0793	0.446		3.16
6.68	1.15	2.93			0.315	1.82	0.0796	0.446		3.19
7.15	1.15	2.93			0.316	1.82	0.0796	0.447		3.21
7.19	1.15	2.94			0.316	1.82	0.0796	0.448		3.23
7.26	1.15	2.95			0.319	1.82	0.0799	0.448		3.25
7.32	1.15	2.97			0.32	1.83	0.0801	0.449		3.26
7.34	1.16	2.97			0.32	1.84	0.0801	0.449		3.26
7.35	1.16	2.99			0.324	1.84	0.0803	0.451		3.26
7.47	1.17	2.99			0.324	1.85	0.0804	0.451		3.26
7.48	1.17	3.02			0.326	1.87	0.0804	0.451		3.33
7.52	1.17	3.03			0.326	1.87	0.0805	0.451		3.34
7.53	1.17	3.04			0.328	1.88	0.0807	0.452		3.35
8.02	1.17	3.04			0.328	1.88	0.0807	0.453		3.35
8.41	1.17	3.05			0.329	1.88	0.0808	0.454		3.37
8.5	1.17	3.05			0.332	1.9	0.0809	0.457		3.37
8.63	1.17	3.06			0.332	1.9	0.0809	0.458		3.37
8.75	1.18	3.07			0.333	1.91	0.081	0.458		3.38
8.83	1.18	3.09			0.34	1.91	0.081	0.458		3.4
8.84	1.19	3.09			0.341	1.92	0.0811	0.459		3.41
9.16	1.19	3.09			0.342	1.92	0.0811	0.46		3.41
9.21	1.19	3.1			0.342	1.93	0.0812	0.464		3.42
9.28	1.19	3.1			0.344	1.93	0.0813	0.465		3.42
9.4	1.19	3.12			0.344	1.93	0.0813	0.466		3.42
9.68	1.19	3.13			0.344	1.94	0.0815	0.469		3.42
9.82	1.2	3.15			0.345	1.94	0.0816	0.47		3.43
9.83	1.2	3.18			0.346	1.95	0.0816	0.471		3.43
9.87	1.2	3.18			0.347	1.95	0.0818	0.473		3.45
10.2	1.2	3.19			0.347	1.95	0.0818	0.473		3.46
10.4	1.2	3.19			0.348	1.96	0.0819	0.474		3.47
11.4	1.21	3.21			0.349	1.96	0.0819	0.476		3.47
11.9	1.21	3.21			0.349	1.96	0.0819	0.477		3.47
12.2	1.21	3.22			0.35	1.96	0.0819	0.479		3.47
12.9	1.22	3.23			0.352	1.96	0.0819	0.479		3.49
12.9	1.22	3.25			0.355	1.97	0.0821	0.48		3.52
13.6	1.22	3.25			0.358	1.98	0.0822	0.48		3.52
13.8	1.23	3.28			0.359	1.98	0.0823	0.48		3.53
13.8	1.23	3.29			0.359	1.99	0.0825	0.48		3.53
14.2	1.23	3.29			0.36	1.99	0.0826	0.482		3.55
15.7	1.23	3.32			0.361	2.01	0.0828	0.482		3.56
16.1	1.24	3.32			0.363	2.01	0.0829	0.485		3.56
16.3	1.24	3.33			0.363	2.02	0.0829	0.485		3.58
17.8	1.24	3.33			0.364	2.02	0.083	0.485		3.59
	1.24	3.34			0.364	2.02	0.083	0.487		3.59
	1.25	3.34			0.365	2.02	0.083	0.487		3.61
	1.25	3.35			0.365	2.03	0.0835	0.488		3.61
	1.25	3.36			0.365	2.04	0.0836	0.49		3.64
	1.25	3.39			0.368	2.06	0.0837	0.49		3.67
	1.25	3.39			0.369	2.06	0.0841	0.492		3.67
	1.25	3.4			0.37	2.08	0.0841	0.495		3.69
	1.26	3.4			0.372	2.08	0.0842	0.495		3.75
	1.26	3.41			0.372	2.1	0.0842	0.497		3.77
	1.27	3.41			0.373	2.1	0.0844	0.497		3.79
	1.27	3.41			0.373	2.1	0.0846	0.497		3.79
	1.27	3.41			0.375	2.1	0.0847	0.498		3.8
	1.27	3.43			0.375	2.1	0.0852	0.5		3.8
	1.28	3.43			0.376	2.11	0.0852	0.501		3.83
	1.28	3.45			0.377	2.11	0.0853	0.502		3.85
	1.28	3.45			0.378	2.11	0.0853	0.502		3.87
	1.28	3.45			0.381	2.11	0.0855	0.502		3.89
	1.29	3.47			0.381	2.11	0.0856	0.502		3.89
	1.29	3.48			0.382	2.12	0.0857	0.505		3.9
	1.29	3.48			0.384	2.12	0.0857	0.505		3.93
	1.29	3.48			0.384	2.12	0.0859	0.506		3.94
	1.3	3.48			0.386	2.12	0.0859	0.506		3.97
	1.3	3.51			0.386	2.12	0.086	0.506		3.97
	1.3	3.51			0.388	2.13	0.086	0.51		3.98
	1.3	3.53			0.39	2.14	0.0861	0.513		4
	1.31	3.57			0.394	2.14	0.0862	0.513		4.01
	1.31	3.57			0.396	2.15	0.0862	0.514		4.03
	1.31	3.61			0.397	2.16	0.0863	0.515		4.03
	1.31	3.61			0.398	2.16	0.0863	0.517		4.04
	1.32	3.62			0.4	2.16	0.0864	0.517		4.04
	1.32	3.63			0.4	2.17	0.0866	0.518		4.05
	1.33	3.63			0.404	2.18	0.0866	0.52		4.05
	1.33	3.64			0.405	2.18	0.0867	0.521		4.08
	1.33	3.66			0.407	2.19	0.0867	0.523		4.08
	1.33	3.67			0.407	2.19	0.0867	0.523		4.08
	1.34	3.67			0.407	2.19	0.0868	0.523		4.1
	1.34	3.67			0.407	2.2	0.0869	0.524		4.11
	1.35	3.69			0.411	2.2	0.0871	0.527		4.11
	1.35	3.73			0.411	2.21	0.0871	0.527		4.12
	1.35	3.74			0.412	2.21	0.0871	0.527		4.12
	1.35	3.75			0.414	2.22	0.0872	0.527		4.12
	1.35	3.76			0.415	2.23	0.0872	0.529		4.13
	1.35	3.78			0.416	2.23	0.0872	0.529		4.13
	1.36	3.79			0.416	2.23	0.0872	0.53		4.13
	1.36	3.82			0.417	2.24	0.0874	0.531		4.13
	1.36	3.82			0.418	2.24	0.0874	0.532		4.15
	1.36	3.82			0.418	2.24	0.0875	0.533		4.16
	1.36	3.82			0.419	2.25	0.0875	0.533		4.17
	1.37	3.83			0.42	2.25	0.0876	0.533		4.19
	1.37	3.86			0.42	2.26	0.0878	0.536		4.2
	1.37	3.88			0.422	2.27	0.0878	0.536		4.22
	1.37	3.88			0.424	2.28	0.0878	0.537		4.24
	1.37	3.88			0.425	2.28	0.0879	0.537		4.28
	1.38	3.9			0.425	2.28	0.0879	0.537		4.29
	1.38	3.9			0.425	2.28	0.0881	0.539		4.31
	1.38	3.91			0.425	2.3	0.0883	0.541		4.34
	1.39	3.93			0.425	2.3	0.0885	0.542		4.35
	1.39	3.93			0.426	2.3	0.0886	0.545		4.38
	1.39	3.93			0.427	2.31	0.0886	0.546		4.38
	1.39	3.93			0.428	2.31	0.0887	0.548		4.39
	1.39	3.93			0.432	2.31	0.0889	0.552		4.4
	1.4	3.95			0.432	2.31	0.089	0.552		4.41
	1.4	3.96			0.435	2.33	0.089	0.553		4.42
	1.4	3.96			0.435	2.34	0.0891	0.554		4.44
	1.41	3.97			0.435	2.34	0.0891	0.555		4.47
	1.41	3.98			0.435	2.35	0.0892	0.556		4.51
	1.42	3.98			0.437	2.38	0.0892	0.557		4.53
	1.42	4			0.437	2.38	0.0892	0.558		4.54
	1.42	4			0.44	2.38	0.0892	0.559		4.55
	1.42	4.01			0.442	2.38	0.0893	0.559		4.59
	1.42	4.03			0.444	2.38	0.0893	0.559		4.6
	1.43	4.03			0.448	2.38	0.0894	0.562		4.61
	1.43	4.04			0.448	2.39	0.0895	0.562		4.64
	1.43	4.05			0.451	2.39	0.0896	0.562		4.65
	1.43	4.05			0.451	2.39	0.0896	0.566		4.69
	1.44	4.06			0.452	2.41	0.0897	0.567		4.69
	1.44	4.08			0.453	2.42	0.0899	0.569		4.69
	1.44	4.09			0.454	2.42	0.0899	0.574		4.74
	1.44	4.11			0.455	2.42	0.09	0.574		4.75
	1.44	4.11			0.455	2.42	0.09	0.575		4.76
	1.44	4.12			0.457	2.43	0.0901	0.575		4.78
	1.44	4.13			0.457	2.43	0.0903	0.577		4.79
	1.44	4.14			0.458	2.44	0.0903	0.577		4.79
	1.45	4.16			0.459	2.45	0.0904	0.578		4.83
	1.45	4.18			0.459	2.45	0.0904	0.58		4.84
	1.45	4.18			0.46	2.46	0.0904	0.58		4.85
	1.45	4.18			0.46	2.46	0.0904	0.581		4.85
	1.47	4.21			0.461	2.46	0.0906	0.582		4.85
	1.47	4.22			0.461	2.48	0.0907	0.583		4.85
	1.47	4.22			0.462	2.48	0.0909	0.584		4.86
	1.47	4.22			0.462	2.49	0.0909	0.586		4.88
	1.48	4.27			0.463	2.5	0.091	0.588		4.89
	1.48	4.27			0.467	2.5	0.091	0.588		4.91
	1.48	4.28			0.469	2.51	0.091	0.588		4.98
	1.48	4.3			0.471	2.51	0.091	0.588		4.98
	1.48	4.32			0.473	2.51	0.091	0.591		4.98
	1.48	4.32			0.473	2.51	0.0912	0.594		4.99
	1.49	4.33			0.474	2.55	0.0912	0.595		5.01
	1.49	4.33			0.474	2.55	0.0912	0.596		5.01
	1.49	4.34			0.477	2.56	0.0916	0.6		5.05
	1.5	4.36			0.477	2.56	0.0919	0.602		5.06
	1.5	4.36			0.477	2.56	0.092	0.602		5.07
	1.5	4.38			0.477	2.56	0.0921	0.602		5.09
	1.5	4.39			0.478	2.57	0.0922	0.603		5.1
	1.5	4.42			0.479	2.58	0.0924	0.605		5.1
	1.51	4.42			0.48	2.6	0.0927	0.605		5.1
	1.51	4.44			0.482	2.61	0.0928	0.61		5.15
	1.51	4.46			0.483	2.61	0.0928	0.614		5.17
	1.51	4.46			0.483	2.62	0.0929	0.615		5.19
	1.51	4.49			0.489	2.62	0.0929	0.617		5.2
	1.51	4.53			0.49	2.62	0.093	0.618		5.2
	1.52	4.53			0.49	2.63	0.093	0.619		5.21
	1.52	4.54			0.492	2.63	0.0931	0.621		5.21
	1.52	4.56			0.492	2.63	0.0931	0.621		5.22
	1.52	4.56			0.492	2.64	0.0932	0.625		5.23
	1.52	4.57			0.493	2.64	0.0935	0.625		5.24
	1.53	4.61			0.494	2.65	0.0937	0.627		5.34
	1.54	4.61			0.499	2.65	0.0937	0.627		5.34
	1.54	4.62			0.501	2.66	0.0941	0.629		5.36
	1.54	4.63			0.502	2.66	0.0942	0.629		5.37
	1.54	4.63			0.504	2.67	0.0942	0.629		5.38
	1.54	4.63			0.505	2.67	0.0943	0.629		5.41
	1.54	4.65			0.508	2.67	0.0944	0.63		5.43
	1.55	4.68			0.51	2.68	0.0944	0.631		5.43
	1.56	4.72			0.512	2.69	0.0946	0.632		5.47
	1.56	4.72			0.513	2.7	0.0947	0.636		5.48
	1.56	4.76			0.514	2.7	0.0948	0.636		5.53
	1.56	4.77			0.515	2.71	0.0951	0.636		5.54
	1.56	4.79			0.517	2.71	0.0951	0.637		5.55
	1.57	4.79			0.517	2.72	0.0953	0.639		5.58
	1.57	4.83			0.518	2.73	0.0953	0.639		5.59
	1.57	4.84			0.522	2.74	0.0954	0.639		5.61
	1.58	4.85			0.524	2.75	0.0954	0.639		5.62
	1.58	4.86			0.524	2.76	0.0956	0.639		5.66
	1.58	4.88			0.524	2.77	0.0957	0.643		5.72
	1.58	4.89			0.525	2.79	0.0957	0.643		5.73
	1.59	4.91			0.525	2.79	0.0958	0.646		5.76
	1.59	4.93			0.526	2.8	0.096	0.646		5.83
	1.59	4.93			0.528	2.8	0.096	0.647		5.88
	1.59	4.94			0.528	2.8	0.096	0.65		5.88
	1.6	4.96			0.531	2.8	0.0963	0.65		5.94
	1.6	4.96			0.534	2.8	0.0964	0.65		6.02
	1.6	4.98			0.536	2.81	0.0965	0.652		6.04
	1.6	5			0.536	2.82	0.0966	0.652		6.1
	1.61	5			0.536	2.82	0.0967	0.655		6.14
	1.61	5.02			0.538	2.83	0.0969	0.656		6.16
	1.61	5.03			0.54	2.84	0.097	0.658		6.22
	1.62	5.1			0.54	2.85	0.0971	0.659		6.26
	1.63	5.11			0.541	2.86	0.0971	0.659		6.26
	1.64	5.14			0.541	2.86	0.0975	0.663		6.33
	1.64	5.17			0.542	2.87	0.0975	0.665		6.35
	1.64	5.18			0.543	2.87	0.0975	0.665		6.36
	1.64	5.2			0.544	2.95	0.0975	0.665		6.38
	1.65	5.2			0.544	2.96	0.0976	0.666		6.4
	1.65	5.22			0.547	2.97	0.0976	0.668		6.47
	1.66	5.23			0.548	2.97	0.0978	0.67		6.5
	1.66	5.24			0.548	2.97	0.0978	0.672		6.52
	1.66	5.24			0.55	2.99	0.0978	0.673		6.53
	1.66	5.24			0.552	3	0.0979	0.674		6.58
	1.66	5.3			0.555	3	0.0981	0.675		6.61
	1.66	5.34			0.557	3.03	0.0982	0.675		6.65
	1.66	5.4			0.558	3.04	0.0983	0.678		6.69
	1.67	5.4			0.558	3.04	0.0983	0.686		6.71
	1.67	5.41			0.559	3.06	0.0984	0.687		6.75
	1.67	5.42			0.559	3.07	0.0986	0.688		6.8
	1.68	5.46			0.56	3.08	0.0986	0.688		6.86
	1.68	5.47			0.56	3.08	0.0987	0.692		6.87
	1.68	5.48			0.567	3.08	0.0989	0.693		6.92
	1.69	5.5			0.568	3.08	0.099	0.694		6.96
	1.69	5.53			0.569	3.09	0.0992	0.695		6.97
	1.69	5.56			0.57	3.09	0.0993	0.695		6.97
	1.69	5.57			0.574	3.1	0.0993	0.696		7.03
	1.69	5.6			0.575	3.11	0.0994	0.699		7.05
	1.7	5.61			0.577	3.11	0.0994	0.7		7.08
	1.71	5.63			0.577	3.12	0.0994	0.701		7.08
	1.71	5.66			0.581	3.14	0.0995	0.703		7.12
	1.72	5.66			0.585	3.14	0.0997	0.703		7.12
	1.72	5.66			0.587	3.15	0.0998	0.704		7.15
	1.72	5.66			0.588	3.15	0.1	0.707		7.15
	1.72	5.7			0.588	3.17	0.1	0.708		7.16
	1.72	5.72			0.59	3.17	0.1	0.708		7.17
	1.73	5.73			0.591	3.17	0.1	0.709		7.2
	1.73	5.74			0.591	3.18	0.101	0.71		7.2
	1.73	5.76			0.595	3.18	0.101	0.71		7.28
	1.73	5.82			0.596	3.18	0.101	0.71		7.3
	1.73	5.85			0.596	3.19	0.101	0.715		7.38
	1.73	5.89			0.596	3.19	0.101	0.717		7.39
	1.73	5.9			0.597	3.22	0.101	0.723		7.47
	1.74	5.9			0.598	3.24	0.101	0.723		7.47
	1.74	5.9			0.598	3.25	0.101	0.723		7.51
	1.74	5.91			0.598	3.25	0.102	0.723		7.51
	1.74	5.91			0.599	3.27	0.102	0.724		7.6
	1.74	5.94			0.605	3.27	0.102	0.724		7.62
	1.75	5.97			0.607	3.28	0.102	0.724		7.68
	1.75	5.97			0.608	3.29	0.102	0.725		7.68
	1.75	5.98			0.608	3.29	0.102	0.727		7.7
	1.76	6			0.609	3.3	0.102	0.729		7.72
	1.76	6.01			0.609	3.34	0.102	0.73		7.78
	1.76	6.02			0.611	3.34	0.102	0.73		7.84
	1.76	6.03			0.612	3.35	0.102	0.732		7.85
	1.77	6.08			0.615	3.37	0.102	0.732		7.85
	1.77	6.15			0.615	3.42	0.103	0.734		7.89
	1.77	6.25			0.618	3.42	0.103	0.734		7.94
	1.77	6.26			0.618	3.43	0.103	0.735		7.94
	1.78	6.33			0.619	3.43	0.103	0.736		8.1
	1.78	6.37			0.625	3.44	0.103	0.738		8.13
	1.78	6.46			0.626	3.44	0.103	0.74		8.15
	1.79	6.48			0.631	3.46	0.103	0.742		8.27
	1.79	6.52			0.632	3.48	0.103	0.743		8.29
	1.79	6.56			0.634	3.48	0.103	0.745		8.33
	1.8	6.6			0.635	3.49	0.103	0.746		8.37
	1.8	6.65			0.635	3.49	0.104	0.748		8.47
	1.81	6.65			0.635	3.49	0.104	0.748		8.51
	1.81	6.68			0.636	3.49	0.104	0.749		8.6
	1.82	6.71			0.638	3.5	0.104	0.752		8.62
	1.82	6.81			0.64	3.5	0.104	0.754		8.73
	1.83	6.9			0.64	3.5	0.104	0.757		8.79
	1.83	6.91			0.64	3.5	0.104	0.757		8.91
	1.83	6.92			0.64	3.51	0.104	0.76		8.92
	1.83	6.93			0.642	3.52	0.104	0.762		9.05
	1.84	6.96			0.644	3.52	0.104	0.763		9.14
	1.84	6.98			0.647	3.52	0.104	0.765		9.14
	1.84	6.99			0.647	3.52	0.104	0.768		9.22
	1.85	7.04			0.652	3.54	0.104	0.77		9.56
	1.85	7.09			0.652	3.54	0.105	0.771		9.6
	1.85	7.12			0.654	3.55	0.105	0.775		9.71
	1.85	7.29			0.654	3.55	0.105	0.778		9.74
	1.85	7.3			0.656	3.56	0.105	0.778		9.75
	1.86	7.38			0.659	3.57	0.105	0.778		9.78
	1.86	7.38			0.66	3.6	0.106	0.779		9.84
	1.86	7.45			0.661	3.6	0.106	0.781		9.91
	1.86	7.5			0.664	3.61	0.106	0.781		9.92
	1.86	7.51			0.667	3.61	0.106	0.787		10
	1.86	7.55			0.674	3.61	0.106	0.788		10
	1.87	7.58			0.674	3.61	0.106	0.789		10.2
	1.88	7.77			0.68	3.63	0.106	0.79		10.2
	1.89	7.99			0.687	3.63	0.106	0.792		10.3
	1.89	8.1			0.698	3.64	0.106	0.792		10.4
	1.89	8.19			0.699	3.64	0.106	0.795		10.4
	1.89	8.22			0.699	3.65	0.106	0.795		10.5
	1.89	8.27			0.699	3.66	0.107	0.797		10.5
	1.89	8.39			0.701	3.67	0.107	0.8		10.5
	1.9	8.43			0.701	3.69	0.107	0.805		10.6
	1.91	8.49			0.703	3.69	0.107	0.806		10.7
	1.91	8.79			0.704	3.7	0.107	0.81		10.7
	1.92	8.95			0.707	3.7	0.107	0.811		10.8
	1.93	9.51			0.707	3.7	0.107	0.812		10.8
	1.93	9.93			0.708	3.72	0.107	0.813		11
	1.94	10.1			0.711	3.74	0.107	0.815		11.1
	1.94	10.1			0.713	3.76	0.107	0.815		11.1
	1.94	10.5			0.714	3.76	0.107	0.817		11.4
	1.94	11.5			0.714	3.76	0.107	0.818		12.1
	1.94	12.5			0.716	3.77	0.108	0.826		12.2
	1.94	15			0.718	3.8	0.108	0.827		12.2
	1.94	17.1			0.725	3.8	0.108	0.828		12.4
	1.95				0.726	3.81	0.108	0.829		12.6
	1.95				0.73	3.81	0.108	0.832		12.7
	1.95				0.731	3.82	0.108	0.832		12.7
	1.96				0.735	3.82	0.108	0.833		13
	1.96				0.736	3.84	0.108	0.834		13
	1.96				0.743	3.84	0.108	0.843		13.1
	1.97				0.743	3.84	0.109	0.843		13.2
	1.97				0.748	3.85	0.109	0.846		13.3
	1.97				0.75	3.87	0.109	0.846		13.5
	1.98				0.753	3.87	0.109	0.847		13.5
	1.98				0.753	3.88	0.109	0.849		13.6
	1.98				0.756	3.9	0.109	0.85		14.2
	1.98				0.758	3.91	0.11	0.853		14.4
	1.98				0.761	3.91	0.11	0.854		15
	1.99				0.762	3.91	0.11	0.855		15.3
	1.99				0.764	3.91	0.11	0.855		15.6
	2				0.765	3.92	0.11	0.855		16.1
	2				0.768	3.92	0.11	0.858		16.8
	2				0.768	3.93	0.11	0.859		17.4
	2.01				0.77	3.94	0.11	0.863		17.4
	2.01				0.772	3.94	0.11	0.864		19.2
	2.02				0.774	3.94	0.11	0.867		19.3
	2.02				0.775	3.96	0.11	0.868
	2.02				0.777	3.97	0.11	0.873
	2.02				0.777	3.99	0.11	0.873
	2.02				0.781	3.99	0.11	0.874
	2.03				0.787	4.01	0.11	0.875
	2.03				0.795	4.03	0.111	0.875
	2.03				0.8	4.03	0.111	0.877
	2.04				0.804	4.04	0.111	0.877
	2.04				0.809	4.04	0.111	0.878
	2.04				0.811	4.07	0.111	0.878
	2.06				0.816	4.08	0.111	0.878
	2.08				0.82	4.09	0.111	0.879
	2.1				0.82	4.11	0.111	0.88
	2.11				0.82	4.13	0.111	0.881
	2.11				0.828	4.13	0.111	0.883
	2.11				0.832	4.13	0.111	0.887
	2.12				0.833	4.14	0.112	0.89
	2.13				0.834	4.15	0.112	0.89
	2.13				0.835	4.17	0.112	0.891
	2.13				0.842	4.22	0.112	0.891
	2.14				0.842	4.23	0.112	0.891
	2.15				0.843	4.28	0.112	0.893
	2.16				0.844	4.28	0.113	0.895
	2.16				0.846	4.29	0.113	0.903
	2.16				0.856	4.3	0.113	0.904
	2.16				0.856	4.33	0.113	0.904
	2.17				0.861	4.39	0.113	0.908
	2.17				0.866	4.4	0.113	0.908
	2.17				0.867	4.41	0.113	0.908
	2.17				0.869	4.42	0.113	0.911
	2.19				0.87	4.42	0.113	0.917
	2.19				0.874	4.44	0.113	0.918
	2.19				0.877	4.44	0.114	0.918
	2.2				0.878	4.46	0.114	0.919
	2.2				0.878	4.51	0.114	0.92
	2.2				0.88	4.53	0.114	0.92
	2.21				0.886	4.55	0.115	0.924
	2.21				0.889	4.56	0.115	0.926
	2.22				0.89	4.59	0.115	0.929
	2.22				0.89	4.6	0.115	0.929
	2.22				0.895	4.61	0.115	0.931
	2.22				0.895	4.65	0.115	0.932
	2.23				0.904	4.68	0.115	0.932
	2.23				0.905	4.69	0.116	0.933
	2.23				0.908	4.73	0.116	0.936
	2.23				0.912	4.76	0.116	0.938
	2.25				0.912	4.77	0.116	0.939
	2.25				0.912	4.8	0.116	0.94
	2.25				0.916	4.82	0.116	0.945
	2.26				0.918	4.87	0.116	0.945
	2.26				0.918	4.88	0.116	0.947
	2.26				0.921	4.9	0.116	0.948
	2.26				0.93	4.9	0.116	0.948
	2.26				0.934	4.91	0.116	0.949
	2.26				0.936	4.94	0.116	0.952
	2.27				0.938	4.98	0.116	0.955
	2.27				0.942	4.99	0.117	0.955
	2.28				0.944	5	0.117	0.956
	2.29				0.946	5.02	0.117	0.956
	2.29				0.95	5.03	0.117	0.96
	2.3				0.952	5.03	0.117	0.963
	2.31				0.955	5.04	0.117	0.963
	2.32				0.961	5.07	0.117	0.963
	2.32				0.963	5.1	0.117	0.965
	2.32				0.966	5.13	0.118	0.966
	2.32				0.967	5.14	0.118	0.969
	2.33				0.969	5.21	0.118	0.97
	2.33				0.971	5.21	0.118	0.971
	2.33				0.979	5.23	0.118	0.972
	2.34				0.98	5.24	0.118	0.973
	2.34				0.986	5.26	0.118	0.974
	2.34				0.998	5.29	0.118	0.977
	2.35				1	5.3	0.118	0.978
	2.35				1	5.33	0.118	0.98
	2.35				1.01	5.41	0.119	0.98
	2.37				1.01	5.43	0.119	0.984
	2.38				1.02	5.44	0.119	0.984
	2.39				1.02	5.46	0.119	0.988
	2.39				1.03	5.47	0.119	0.989
	2.39				1.03	5.48	0.119	0.995
	2.39				1.03	5.5	0.119	0.995
	2.39				1.03	5.53	0.119	1
	2.4				1.04	5.6	0.12	1.01
	2.4				1.04	5.61	0.12	1.01
	2.4				1.04	5.62	0.12	1.02
	2.41				1.04	5.63	0.12	1.02
	2.41				1.05	5.77	0.12	1.02
	2.41				1.05	5.77	0.12	1.02
	2.42				1.05	5.78	0.12	1.02
	2.42				1.06	5.84	0.12	1.03
	2.42				1.07	5.86	0.12	1.03
	2.42				1.07	5.92	0.121	1.03
	2.42				1.07	5.99	0.121	1.03
	2.45				1.07	6.05	0.121	1.03
	2.45				1.07	6.07	0.121	1.03
	2.46				1.08	6.1	0.121	1.03
	2.46				1.08	6.13	0.121	1.03
	2.47				1.08	6.19	0.121	1.03
	2.47				1.1	6.26	0.121	1.04
	2.47				1.1	6.26	0.121	1.04
	2.48				1.1	6.31	0.122	1.04
	2.49				1.11	6.31	0.122	1.04
	2.49				1.11	6.33	0.122	1.04
	2.49				1.11	6.33	0.122	1.04
	2.49				1.12	6.34	0.122	1.04
	2.51				1.12	6.35	0.122	1.04
	2.51				1.13	6.36	0.122	1.05
	2.52				1.13	6.37	0.123	1.05
	2.52				1.13	6.4	0.123	1.05
	2.53				1.14	6.4	0.123	1.05
	2.53				1.14	6.42	0.123	1.05
	2.53				1.14	6.43	0.123	1.05
	2.53				1.14	6.44	0.123	1.06
	2.53				1.15	6.47	0.124	1.06
	2.55				1.15	6.57	0.124	1.06
	2.55				1.16	6.63	0.124	1.06
	2.55				1.16	6.67	0.124	1.06
	2.55				1.16	6.69	0.124	1.07
	2.56				1.17	6.7	0.124	1.07
	2.56				1.17	6.72	0.124	1.07
	2.57				1.18	6.72	0.125	1.07
	2.57				1.19	6.73	0.125	1.07
	2.58				1.19	6.75	0.125	1.07
	2.58				1.19	6.79	0.125	1.07
	2.58				1.19	6.81	0.125	1.07
	2.58				1.2	6.89	0.125	1.07
	2.59				1.2	6.91	0.125	1.07
	2.59				1.2	6.93	0.125	1.08
	2.6				1.2	7.07	0.125	1.09
	2.6				1.21	7.1	0.125	1.09
	2.6				1.21	7.19	0.125	1.09
	2.61				1.22	7.25	0.126	1.09
	2.61				1.22	7.25	0.126	1.09
	2.61				1.22	7.37	0.126	1.1
	2.61				1.23	7.38	0.126	1.1
	2.61				1.23	7.4	0.126	1.1
	2.62				1.23	7.51	0.126	1.1
	2.62				1.23	7.51	0.126	1.1
	2.62				1.23	7.54	0.126	1.1
	2.62				1.24	7.67	0.126	1.1
	2.62				1.25	7.74	0.126	1.11
	2.64				1.26	7.89	0.127	1.12
	2.64				1.26	8.04	0.127	1.12
	2.64				1.27	8.18	0.127	1.12
	2.65				1.27	8.24	0.127	1.12
	2.65				1.27	8.27	0.127	1.12
	2.66				1.27	8.3	0.127	1.12
	2.66				1.28	8.33	0.128	1.13
	2.66				1.28	8.42	0.128	1.13
	2.67				1.28	8.42	0.128	1.13
	2.68				1.28	8.86	0.128	1.13
	2.69				1.29	8.98	0.128	1.13
	2.7				1.3	9.05	0.128	1.13
	2.7				1.3	9.06	0.128	1.14
	2.7				1.3	9.13	0.128	1.14
	2.71				1.3	9.15	0.128	1.14
	2.72				1.3	9.4	0.128	1.14
	2.73				1.32	9.45	0.128	1.14
	2.73				1.32	9.47	0.128	1.14
	2.73				1.33	9.6	0.128	1.14
	2.74				1.33	9.64	0.128	1.15
	2.74				1.33	10	0.129	1.15
	2.74				1.33	10.1	0.129	1.15
	2.74				1.34	10.2	0.129	1.16
	2.75				1.34	10.2	0.129	1.16
	2.75				1.35	10.3	0.129	1.16
	2.75				1.35	10.3	0.129	1.16
	2.75				1.36	13.6	0.129	1.18
	2.75				1.36	15.3	0.129	1.18
	2.76				1.37		0.129	1.18
	2.77				1.38		0.129	1.18
	2.77				1.38		0.13	1.18
	2.78				1.38		0.13	1.18
	2.78				1.39		0.13	1.18
	2.8				1.39		0.13	1.19
	2.8				1.39		0.13	1.19
	2.81				1.41		0.13	1.19
	2.81				1.42		0.13	1.19
	2.83				1.42		0.13	1.19
	2.83				1.42		0.131	1.19
	2.86				1.42		0.131	1.19
	2.87				1.44		0.131	1.2
	2.88				1.44		0.131	1.2
	2.89				1.44		0.131	1.2
	2.91				1.46		0.131	1.2
	2.91				1.46		0.131	1.21
	2.91				1.47		0.131	1.21
	2.92				1.47		0.132	1.21
	2.93				1.47		0.132	1.21
	2.94				1.48		0.132	1.21
	2.95				1.49		0.132	1.22
	2.96				1.5		0.132	1.22
	2.97				1.5		0.132	1.22
	2.97				1.51		0.133	1.22
	2.97				1.53		0.133	1.22
	2.97				1.53		0.133	1.22
	2.97				1.54		0.133	1.23
	2.98				1.54		0.134	1.23
	2.99				1.54		0.134	1.23
	3				1.55		0.134	1.23
	3				1.55		0.134	1.23
	3.01				1.55		0.134	1.23
	3.01				1.55		0.135	1.23
	3.02				1.56		0.135	1.24
	3.02				1.56		0.135	1.24
	3.03				1.57		0.135	1.24
	3.03				1.58		0.135	1.25
	3.04				1.59		0.135	1.25
	3.05				1.59		0.135	1.26
	3.06				1.59		0.135	1.26
	3.06				1.59		0.135	1.26
	3.07				1.6		0.135	1.26
	3.09				1.6		0.135	1.26
	3.09				1.61		0.135	1.26
	3.09				1.61		0.136	1.26
	3.1				1.61		0.136	1.27
	3.1				1.62		0.136	1.27
	3.1				1.62		0.136	1.27
	3.12				1.62		0.136	1.27
	3.14				1.62		0.136	1.27
	3.14				1.64		0.136	1.27
	3.14				1.64		0.136	1.27
	3.15				1.65		0.136	1.28
	3.15				1.66		0.136	1.28
	3.16				1.66		0.137	1.28
	3.16				1.66		0.137	1.28
	3.17				1.68		0.137	1.28
	3.17				1.68		0.137	1.28
	3.2				1.69		0.137	1.29
	3.2				1.69		0.137	1.29
	3.21				1.7		0.137	1.29
	3.21				1.7		0.138	1.3
	3.22				1.7		0.138	1.3
	3.22				1.71		0.138	1.3
	3.22				1.71		0.138	1.3
	3.23				1.72		0.138	1.3
	3.24				1.72		0.138	1.3
	3.25				1.73		0.138	1.31
	3.25				1.73		0.138	1.31
	3.25				1.73		0.138	1.31
	3.26				1.73		0.139	1.31
	3.26				1.74		0.139	1.31
	3.27				1.74		0.139	1.31
	3.28				1.75		0.139	1.31
	3.28				1.76		0.139	1.31
	3.28				1.77		0.139	1.31
	3.28				1.78		0.139	1.32
	3.28				1.78		0.139	1.32
	3.29				1.8		0.139	1.32
	3.29				1.81		0.14	1.32
	3.3				1.82		0.14	1.32
	3.3				1.82		0.14	1.33
	3.31				1.84		0.14	1.33
	3.31				1.84		0.14	1.33
	3.35				1.84		0.14	1.33
	3.36				1.85		0.14	1.33
	3.37				1.88		0.14	1.33
	3.38				1.88		0.14	1.33
	3.38				1.88		0.141	1.34
	3.39				1.88		0.141	1.34
	3.39				1.89		0.141	1.34
	3.39				1.9		0.141	1.35
	3.4				1.93		0.141	1.35
	3.41				1.94		0.141	1.35
	3.41				1.94		0.141	1.35
	3.42				1.94		0.141	1.35
	3.42				1.95		0.141	1.36
	3.43				1.95		0.142	1.36
	3.43				1.96		0.142	1.36
	3.44				1.96		0.142	1.36
	3.44				1.96		0.142	1.37
	3.47				1.98		0.142	1.37
	3.47				1.98		0.142	1.37
	3.48				1.99		0.142	1.37
	3.5				1.99		0.142	1.37
	3.51				2.01		0.143	1.38
	3.51				2.04		0.143	1.38
	3.51				2.04		0.143	1.38
	3.51				2.04		0.143	1.38
	3.53				2.06		0.143	1.39
	3.55				2.06		0.144	1.39
	3.55				2.07		0.144	1.39
	3.58				2.07		0.144	1.39
	3.58				2.09		0.144	1.4
	3.61				2.09		0.144	1.4
	3.61				2.1		0.144	1.4
	3.65				2.1		0.144	1.4
	3.65				2.1		0.145	1.41
	3.66				2.11		0.145	1.41
	3.66				2.11		0.145	1.41
	3.67				2.12		0.145	1.41
	3.7				2.12		0.145	1.42
	3.72				2.13		0.145	1.42
	3.72				2.14		0.145	1.42
	3.72				2.16		0.145	1.43
	3.72				2.16		0.145	1.43
	3.73				2.16		0.145	1.43
	3.73				2.16		0.146	1.43
	3.76				2.18		0.146	1.43
	3.77				2.18		0.146	1.44
	3.77				2.19		0.146	1.44
	3.78				2.22		0.146	1.44
	3.78				2.23		0.146	1.44
	3.78				2.24		0.146	1.44
	3.79				2.24		0.146	1.45
	3.79				2.24		0.146	1.45
	3.8				2.26		0.146	1.45
	3.82				2.26		0.146	1.46
	3.83				2.26		0.146	1.46
	3.83				2.29		0.146	1.46
	3.83				2.3		0.147	1.46
	3.83				2.32		0.147	1.46
	3.84				2.33		0.147	1.47
	3.84				2.33		0.148	1.47
	3.9				2.34		0.148	1.47
	3.91				2.34		0.148	1.47
	3.92				2.34		0.148	1.47
	3.93				2.36		0.148	1.47
	3.95				2.36		0.148	1.47
	3.95				2.36		0.148	1.48
	3.97				2.37		0.148	1.48
	3.98				2.38		0.149	1.49
	3.99				2.4		0.149	1.49
	3.99				2.41		0.149	1.5
	4				2.44		0.149	1.5
	4				2.45		0.149	1.51
	4				2.46		0.149	1.51
	4.01				2.47		0.15	1.51
	4.01				2.47		0.15	1.51
	4.05				2.48		0.15	1.51
	4.05				2.49		0.15	1.52
	4.06				2.51		0.15	1.52
	4.06				2.53		0.15	1.52
	4.08				2.55		0.15	1.52
	4.09				2.57		0.15	1.53
	4.09				2.57		0.15	1.53
	4.09				2.58		0.151	1.53
	4.12				2.6		0.151	1.53
	4.13				2.61		0.151	1.53
	4.2				2.61		0.151	1.54
	4.2				2.63		0.151	1.54
	4.25				2.67		0.151	1.54
	4.27				2.67		0.151	1.54
	4.27				2.7		0.151	1.55
	4.28				2.73		0.151	1.55
	4.29				2.74		0.151	1.55
	4.31				2.75		0.151	1.55
	4.32				2.76		0.152	1.56
	4.36				2.76		0.152	1.57
	4.36				2.85		0.152	1.58
	4.37				2.85		0.152	1.58
	4.38				2.87		0.152	1.58
	4.4				2.88		0.152	1.58
	4.41				2.91		0.152	1.58
	4.44				2.93		0.152	1.59
	4.44				2.93		0.152	1.59
	4.44				2.94		0.152	1.59
	4.46				3.03		0.153	1.59
	4.51				3.04		0.153	1.6
	4.51				3.1		0.153	1.61
	4.54				3.12		0.153	1.61
	4.54				3.15		0.153	1.61
	4.56				3.18		0.153	1.61
	4.59				3.19		0.153	1.61
	4.61				3.2		0.153	1.62
	4.62				3.21		0.154	1.62
	4.65				3.23		0.154	1.62
	4.65				3.25		0.154	1.62
	4.72				3.25		0.154	1.63
	4.72				3.26		0.154	1.63
	4.73				3.28		0.154	1.63
	4.73				3.3		0.154	1.63
	4.74				3.32		0.154	1.64
	4.76				3.32		0.155	1.64
	4.77				3.37		0.155	1.64
	4.77				3.38		0.155	1.65
	4.77				3.41		0.155	1.65
	4.79				3.47		0.156	1.65
	4.8				3.53		0.156	1.65
	4.81				3.54		0.156	1.66
	4.86				3.56		0.156	1.66
	4.88				3.57		0.156	1.67
	4.9				3.57		0.156	1.67
	4.92				3.6		0.156	1.67
	4.93				3.65		0.156	1.67
	4.97				3.69		0.157	1.67
	4.99				3.71		0.157	1.68
	5				3.74		0.157	1.69
	5.02				3.76		0.157	1.69
	5.04				3.8		0.157	1.69
	5.05				3.88		0.157	1.7
	5.1				3.9		0.157	1.7
	5.1				3.9		0.158	1.7
	5.15				3.92		0.158	1.71
	5.15				3.93		0.158	1.71
	5.19				3.94		0.158	1.72
	5.2				3.95		0.159	1.72
	5.28				4.01		0.159	1.73
	5.28				4.09		0.159	1.73
	5.28				4.13		0.159	1.73
	5.3				4.24		0.159	1.73
	5.3				4.25		0.159	1.74
	5.31				4.28		0.159	1.74
	5.32				4.29		0.159	1.74
	5.32				4.3		0.159	1.74
	5.38				4.44		0.159	1.74
	5.4				4.46		0.159	1.74
	5.45				4.56		0.16	1.75
	5.45				4.63		0.16	1.76
	5.47				4.67		0.16	1.76
	5.57				4.67		0.16	1.76
	5.6				4.74		0.16	1.76
	5.6				4.74		0.16	1.76
	5.64				4.78		0.16	1.76
	5.68				5.01		0.16	1.77
	5.71				5.05		0.16	1.77
	5.8				5.23		0.16	1.77
	5.9				5.23		0.16	1.78
	5.97				5.23		0.161	1.78
	5.98				5.3		0.161	1.78
	5.99				5.43		0.161	1.8
	6.04				5.53		0.161	1.8
	6.12				5.59		0.161	1.8
	6.13				5.63		0.161	1.81
	6.15				5.67		0.161	1.81
	6.19				5.71		0.161	1.81
	6.19				5.79		0.161	1.81
	6.21				5.98		0.162	1.82
	6.22				6.2		0.162	1.82
	6.23				6.2		0.162	1.82
	6.27				6.29		0.162	1.83
	6.34				6.79		0.162	1.83
	6.38				6.86		0.162	1.83
	6.39				7.27		0.163	1.83
	6.42				7.91		0.163	1.83
	6.5				7.99		0.163	1.84
	6.51				8.16		0.164	1.84
	6.55				9.62		0.164	1.85
	6.67				9.74		0.164	1.85
	6.69				11		0.164	1.85
	6.8				11.1		0.165	1.85
	6.82				11.3		0.165	1.86
	6.83				11.6		0.165	1.86
	6.92				12		0.165	1.86
	6.98						0.165	1.87
	7.02						0.165	1.87
	7.03						0.165	1.87
	7.09						0.165	1.87
	7.16						0.166	1.88
	7.2						0.166	1.88
	7.23						0.166	1.88
	7.31						0.166	1.88
	7.38						0.167	1.91
	7.38						0.167	1.91
	7.46						0.167	1.91
	7.67						0.167	1.93
	7.72						0.167	1.93
	7.86						0.167	1.93
	7.91						0.168	1.95
	8.1						0.168	1.95
	8.16						0.168	1.95
	8.43						0.168	1.97
	8.73						0.168	1.97
	9.51						0.168	1.98
	10.5						0.168	1.98
	10.5						0.168	1.99
	10.9						0.168	1.99
	11.2						0.168	2
	11.6						0.168	2.01
	12.1						0.168	2.01
	13.1						0.168	2.01
	14.8						0.169	2.01
							0.169	2.02
							0.169	2.02
							0.169	2.04
							0.169	2.05
							0.169	2.06
							0.169	2.06
							0.169	2.06
							0.169	2.06
							0.169	2.06
							0.169	2.07
							0.17	2.07
							0.17	2.07
							0.17	2.08
							0.17	2.08
							0.17	2.08
							0.17	2.08
							0.171	2.09
							0.171	2.09
							0.171	2.11
							0.171	2.11
							0.172	2.11
							0.172	2.11
							0.172	2.12
							0.172	2.14
							0.172	2.14
							0.172	2.14
							0.172	2.15
							0.172	2.15
							0.173	2.15
							0.173	2.15
							0.173	2.15
							0.173	2.16
							0.173	2.16
							0.174	2.16
							0.174	2.17
							0.174	2.18
							0.174	2.18
							0.174	2.2
							0.174	2.21
							0.174	2.21
							0.175	2.21
							0.175	2.22
							0.175	2.22
							0.175	2.23
							0.175	2.24
							0.175	2.24
							0.175	2.24
							0.175	2.24
							0.175	2.25
							0.175	2.26
							0.175	2.27
							0.176	2.28
							0.176	2.28
							0.176	2.3
							0.176	2.3
							0.176	2.32
							0.176	2.32
							0.176	2.33
							0.177	2.34
							0.177	2.34
							0.177	2.34
							0.177	2.36
							0.177	2.37
							0.177	2.39
							0.177	2.39
							0.177	2.4
							0.177	2.41
							0.177	2.43
							0.177	2.43
							0.177	2.46
							0.177	2.46
							0.178	2.46
							0.178	2.47
							0.178	2.47
							0.178	2.48
							0.178	2.49
							0.178	2.49
							0.178	2.5
							0.178	2.5
							0.179	2.51
							0.179	2.51
							0.179	2.51
							0.179	2.51
							0.179	2.52
							0.179	2.53
							0.179	2.53
							0.179	2.54
							0.18	2.54
							0.18	2.54
							0.18	2.54
							0.18	2.54
							0.18	2.55
							0.18	2.55
							0.18	2.56
							0.181	2.57
							0.181	2.59
							0.181	2.59
							0.181	2.59
							0.182	2.59
							0.182	2.59
							0.182	2.6
							0.182	2.6
							0.182	2.6
							0.182	2.62
							0.182	2.62
							0.182	2.63
							0.183	2.64
							0.183	2.64
							0.183	2.65
							0.183	2.65
							0.184	2.66
							0.184	2.7
							0.184	2.71
							0.184	2.71
							0.184	2.71
							0.184	2.73
							0.184	2.73
							0.185	2.75
							0.185	2.75
							0.185	2.75
							0.185	2.76
							0.186	2.8
							0.186	2.8
							0.186	2.84
							0.186	2.85
							0.187	2.86
							0.187	2.86
							0.187	2.88
							0.187	2.89
							0.188	2.89
							0.188	2.89
							0.188	2.9
							0.188	2.91
							0.188	2.91
							0.188	2.95
							0.188	2.95
							0.188	2.96
							0.188	2.97
							0.189	2.97
							0.189	2.97
							0.189	2.97
							0.189	2.99
							0.19	2.99
							0.19	3
							0.191	3.01
							0.191	3.01
							0.191	3.02
							0.191	3.03
							0.191	3.04
							0.192	3.04
							0.192	3.05
							0.192	3.06
							0.192	3.06
							0.192	3.08
							0.193	3.11
							0.193	3.11
							0.193	3.14
							0.193	3.15
							0.193	3.16
							0.193	3.17
							0.194	3.17
							0.194	3.18
							0.194	3.18
							0.195	3.19
							0.195	3.2
							0.195	3.2
							0.195	3.2
							0.196	3.21
							0.196	3.24
							0.196	3.24
							0.196	3.24
							0.196	3.24
							0.196	3.24
							0.196	3.27
							0.196	3.27
							0.197	3.28
							0.197	3.29
							0.197	3.3
							0.197	3.3
							0.197	3.31
							0.197	3.31
							0.198	3.31
							0.198	3.34
							0.199	3.36
							0.199	3.37
							0.199	3.38
							0.199	3.39
							0.199	3.39
							0.199	3.39
							0.2	3.4
							0.2	3.42
							0.201	3.42
							0.201	3.45
							0.201	3.46
							0.201	3.46
							0.201	3.47
							0.201	3.47
							0.201	3.48
							0.202	3.49
							0.202	3.5
							0.202	3.5
							0.202	3.5
							0.202	3.51
							0.202	3.51
							0.202	3.54
							0.203	3.55
							0.203	3.57
							0.204	3.57
							0.204	3.58
							0.204	3.59
							0.204	3.62
							0.204	3.66
							0.205	3.69
							0.205	3.73
							0.205	3.75
							0.205	3.75
							0.205	3.76
							0.205	3.79
							0.206	3.81
							0.206	3.82
							0.206	3.83
							0.206	3.87
							0.207	3.93
							0.207	3.94
							0.207	3.98
							0.207	3.98
							0.207	3.98
							0.207	3.98
							0.208	4.01
							0.208	4.05
							0.208	4.1
							0.208	4.11
							0.208	4.12
							0.209	4.12
							0.209	4.14
							0.209	4.15
							0.209	4.18
							0.209	4.22
							0.209	4.24
							0.209	4.29
							0.209	4.31
							0.21	4.31
							0.21	4.37
							0.21	4.38
							0.21	4.4
							0.21	4.42
							0.211	4.47
							0.211	4.5
							0.211	4.52
							0.211	4.56
							0.211	4.58
							0.211	4.61
							0.211	4.66
							0.212	4.67
							0.212	4.67
							0.212	4.7
							0.212	4.73
							0.212	4.74
							0.212	4.75
							0.212	4.79
							0.212	4.89
							0.212	4.96
							0.212	4.99
							0.213	4.99
							0.213	5
							0.213	5.05
							0.213	5.07
							0.213	5.1
							0.213	5.14
							0.213	5.16
							0.214	5.2
							0.214	5.22
							0.214	5.29
							0.214	5.36
							0.214	5.39
							0.214	5.43
							0.214	5.44
							0.214	5.44
							0.214	5.76
							0.214	5.86
							0.214	6
							0.214	6.05
							0.215	6.07
							0.215	6.16
							0.215	6.2
							0.215	6.54
							0.215	6.57
							0.215	6.69
							0.215	6.8
							0.215	6.88
							0.216	6.99
							0.216	7.09
							0.216	7.33
							0.216	7.86
							0.216	7.88
							0.216	9.44
							0.216	15
							0.217	15.3
							0.217
							0.217
							0.217
							0.218
							0.218
							0.218
							0.218
							0.218
							0.219
							0.219
							0.219
							0.22
							0.22
							0.22
							0.22
							0.22
							0.221
							0.221
							0.222
							0.222
							0.222
							0.222
							0.222
							0.222
							0.222
							0.222
							0.222
							0.222
							0.223
							0.223
							0.223
							0.224
							0.224
							0.224
							0.224
							0.224
							0.224
							0.225
							0.225
							0.225
							0.225
							0.225
							0.225
							0.226
							0.226
							0.227
							0.227
							0.227
							0.227
							0.227
							0.227
							0.227
							0.227
							0.228
							0.228
							0.228
							0.228
							0.228
							0.229
							0.229
							0.229
							0.229
							0.229
							0.229
							0.229
							0.23
							0.23
							0.23
							0.23
							0.23
							0.23
							0.23
							0.231
							0.231
							0.231
							0.231
							0.231
							0.231
							0.232
							0.232
							0.232
							0.232
							0.232
							0.232
							0.233
							0.233
							0.233
							0.233
							0.234
							0.234
							0.235
							0.235
							0.235
							0.235
							0.235
							0.235
							0.235
							0.235
							0.235
							0.236
							0.236
							0.236
							0.236
							0.236
							0.236
							0.236
							0.236
							0.236
							0.236
							0.237
							0.237
							0.237
							0.237
							0.237
							0.237
							0.237
							0.237
							0.237
							0.238
							0.238
							0.238
							0.238
							0.238
							0.239
							0.239
							0.239
							0.239
							0.239
							0.239
							0.24
							0.24
							0.24
							0.24
							0.24
							0.24
							0.241
							0.241
							0.242
							0.242
							0.242
							0.242
							0.242
							0.243
							0.243
							0.243
							0.243
							0.243
							0.243
							0.243
							0.243
							0.243
							0.244
							0.244
							0.244
							0.244
							0.244
							0.245
							0.245
							0.245
							0.245
							0.246
							0.246
							0.246
							0.247
							0.247
							0.247
							0.248
							0.248
							0.248
							0.248
							0.248
							0.249
							0.249
							0.249
							0.25
							0.25
							0.25
							0.25
							0.25
							0.251
							0.251
							0.251
							0.251
							0.251
							0.251
							0.251
							0.251
							0.251
							0.251
							0.251
							0.251
							0.252
							0.252
							0.252
							0.252
							0.252
							0.253
							0.253
							0.253
							0.253
							0.253
							0.253
							0.253
							0.253
							0.254
							0.254
							0.254
							0.254
							0.255
							0.255
							0.255
							0.255
							0.255
							0.255
							0.255
							0.256
							0.256
							0.256
							0.257
							0.257
							0.257
							0.257
							0.257
							0.257
							0.258
							0.258
							0.258
							0.258
							0.258
							0.258
							0.259
							0.259
							0.259
							0.259
							0.26
							0.26
							0.26
							0.26
							0.26
							0.26
							0.26
							0.26
							0.261
							0.261
							0.261
							0.261
							0.261
							0.261
							0.262
							0.262
							0.262
							0.262
							0.262
							0.262
							0.263
							0.263
							0.263
							0.263
							0.264
							0.264
							0.265
							0.265
							0.265
							0.265
							0.266
							0.266
							0.266
							0.266
							0.266
							0.266
							0.266
							0.266
							0.267
							0.267
							0.267
							0.267
							0.267
							0.267
							0.267
							0.267
							0.268
							0.268
							0.268
							0.269
							0.269
							0.27
							0.27
							0.27
							0.27
							0.27
							0.271
							0.271
							0.272
							0.272
							0.273
							0.273
							0.273
							0.273
							0.274
							0.274
							0.274
							0.275
							0.275
							0.275
							0.275
							0.276
							0.276
							0.276
							0.276
							0.277
							0.277
							0.277
							0.277
							0.277
							0.277
							0.277
							0.277
							0.277
							0.278
							0.278
							0.278
							0.279
							0.28
							0.28
							0.281
							0.281
							0.282
							0.282
							0.282
							0.283
							0.283
							0.284
							0.284
							0.284
							0.284
							0.285
							0.285
							0.286
							0.286
							0.286
							0.286
							0.287
							0.287
							0.287
							0.287
							0.287
							0.287
							0.288
							0.288
							0.288
							0.289
							0.289
							0.289
							0.289
							0.289
							0.289
							0.29
							0.29
							0.29
							0.29
							0.29
							0.29
							0.291
							0.292
							0.292
							0.293
[truncated: 1,526 more rows]

## Sheet: Figure 7
Source Data Figure 7c, The difference of mitochondria associated after treat with mock and ENOblock. One way ANOVA analysis (P<0.01, SD ).
inhibitor						Mock
	Associated	Non Associated	Ratio				Associated	Non Associated	Ratio
Series 003	52	96	0.351351			Series 002	103	19	0.844262
Series 014	95	153	0.383065			Series 012	85	35	0.708333
Series 016	71	87	0.449367			Series 014	82	32	0.719298
Series 030	58	97	0.374194			Series 024	63	22	0.741176
Series 034	51	92	0.356643			Series 046	66	14	0.825
Source Data Figure 7d. The mitochondria movement analysis after treat with mock and ENOblock. One way ANOVA analysis (P<0.01, SD ).
Inhibitoor1	Inhibitoor2	Inhibitoor3	Inhibitoor4	Inhibitoor5		Mock	Mock	Mock	Mock	Mock
0.213394	0.026062	0.360093	0.420842	0.37368		1.26696	0.371432	0.746319	0.669205	0.42314
0.596785	0.162415	1.29149	0.502213	0.305724		3.46648	1.47613	1.91107	1.00438	0.262817
0.52195	0.567061	0.561777	0.0722299	0.251326		0.495115	0.267008	0.0526691	0.938368	0.141869
0.204458	0.687862	0.333475	0.0836461	0.235192		1.42926	8.67688	3.44238	1.24568	0.570778
0.724247	0.736693	0.3825	0.125313	0.449632		0.0104413	2.42042	0.543678	3.08531	0.182287
0.653747	1.01927	1.62273	0.0971792	3.65524		0.398383	4.66338	0.347994	0.873156	1.81272
0.561142	0.0148254	1.30358	0.327361	0.478705		1.1888	0.459224	0.299266	1.62854	1.69369
0.178583	1.51822	0.548641	0.623474	2.07823		2.83544	0.411224	1.08569	0.663525	1.01748
2.67254	0.0501205	1.70372	0.0644104	2.31175		1.59536	0.293641	1.50321	2.67421	0.342798
0.675254	0.109242	0.678811	0.104504	0.203837		0.871894	0.355232	0.611172	0.848395	0.617439
0.546293	0.208623	0.197955	0.101242	0.116073		0.337929	0.093057	1.19774	2.78115	4.2911
0.226562	0.183231	0.085504	0.0998233	0.231953		6.82186	0.729697	0.201218	1.20403	0.966229
0.656385	0.962814	0.517677	0.117524	0.0718002		0.533081	0.302728	0.662	1.34537	2.33299
0.589663	0.244407	0.15268	0.465971	0.323337		3.59193	0.177533	1.93602	0.584703	0.178321
0.0509629	0.308657	0.203955	0.15666	0.281826		0.865866	3.24614	1.97397	1.76493	0.607303
0.180976	0.208302	0.531671	0.265691	0.997205		3.40895	1.40165	4.89438	3.19955	0.800699
0.431837	0.110822	0.378951	0.324596	0.0561891		0.506786	0.360581	0.230836	1.59563	1.09495
0.0821451	0.160323	0.348404	1.73522	0.467631		0.185997	3.41424	0.836693	1.67833	0.512997
0.607483	0.551394	0.499597	0.154539	0.274171		27.0096	0.700365	0.525199	0.93679	2.82943
0.498986	0.879986	0.469906	0.195888	1.26278		1.27011	0.777884	1.23459	1.34211	0.109442
0.0739133	0.447987	0.0930142	0.156891	0.349398		0.994022	0.575148	0.985851	0.0760475	5.93153
0.504029	0.173191	0.402054	0.584597	0.390245		2.33861	0.463415	0.417156	3.26357	1.97524
0.370325	0.989799	0.157332	0.276478	1.03481		0.286732	0.476152	6.19128	2.58805	1.78973
0.104719	0.71177	0.272566	0.0694788	0.282672		0.64024	1.14124	0.622343	0.0618315	0.260524
0.718098	2.08185	0.922182	0.163445	0.509438		6.41238	0.151642	1.18573	1.54437	0.365251
0.264347	0.765296	0.568898	0.514543	0.807921		6.36869	0.852141	1.1864	0.206466	0.283932
0.277418	0.112047	0.697016	0.364891	0.115262		35.756	0.0601327	0.492826	4.99679	0.0800237
0.731501	0.941719	1.41441	0.148046	0.104501		0.817519	0.0874152	1.41552	1.31781	0.126593
0.59005	0.736384	0.406607	0.587207	1.33947		2.11295	0.277733	1.0738	0.197449	0.294792
0.673563	1.01365	0.41905	0.209712	0.408796		0.671155	0.233272	0.16504	0.899158	0.261629
0.285243	1.05239	0.2127	0.138489	0.130033		0.476109	0.106948	0.448576	1.57887	0.501215
0.729239	1.38232	0.0928014	0.214247	0.884863		0.73495	0.535937	0.298559	3.05251	1.77918
0.603069	0.286978	0.798561	0.572563	0.350848		0.479912	0.206643	0.359776	0.88665	0.679093
0.374403	1.5849	0.256254	1.25792	0.229263		4.20775	0.731344	0.193014	1.38933	0.971405
2.70783	0.106622	0.79571	0.691368	1.02501		0.244278	0.229169	0.657636	2.96351	0.660751
0.762027	0.890262	0.338484	0.17837	0.0960313		7.78638	2.22531	0.715509	0.343901	1.23368
0.718731	0.897631	0.236637	0.120441	2.27455		1.49165	0.182236	0.802635	2.84544	6.69224
0.924185	1.39974	0.0479747	0.668324	0.467936		2.21832	0.359887	0.978207	1.54892	0.955769
0.0190582	1.02459	2.51953	0.136115	1.86124		3.79359	1.90895	0.372816	1.22361	2.93385
0.947652	1.05247	0.116739	0.137646	0.151434		1.51008	0.215685	1.13977	1.62316	0.82383
0.208367	0.159609	1.26995	0.222125	0.407667		0.884074	1.10913	8.1377	1.05332	0.349506
0.871805	0.468428	0.41202	0.185073	1.03232		11.2165	0.0871655	0.970032	0.467032	0.864512
0.137146	0.421094	0.631744	0.657283	0.0839254		0.313697	0.189697	0.988759	1.82642	0.651934
0.851808	1.13011	2.09428	1.36369	0.117088		4.31738	0.26909	0.242833	0.517277	2.47954
1.33146	0.218651	0.942586	0.839125	3.47623		0.508285	0.750208	0.420088	0.855752	1.43609
0.118343	0.214744	0.375891	0.361335	0.787989		0.987627	0.779477	1.00427	2.37229	0.15899
0.997284	0.444113	0.34744	0.570468	0.0858435		1.26163	3.09033	0.220708	1.10084	0.16778
0.653972	0.128215	0.157687	0.188229	2.83237		0.179854	0.411396	0.535811	1.19534	2.50847
0.303948	0.312119	3.83022	0.962549	1.73801		1.93044	0.187163	0.900414	0.101286	3.0187
0.745808	0.0748413	0.406543	0.624464	0.680712		3.36486	1.07978	6.2324	0.705126	4.00573
0.791945	0.53392	0.514302	0.976968	1.32221		1.10196	0.38022	1.29776	0.744179	0.559896
0.878924	1.2172	2.56427	0.514845	0.65673		0.759467	0.720081	3.21239	0.848898	0.250188
0.423332	0.256573	0.16486	0.67039	0.390331		0.666738	0.437483	0.23256	2.06721	0.487151
0.633703	0.908836	1.58462	0.203643	2.58325		2.45758	0.105997	0.140086	2.94841	1.76508
0.0759279	0.188704	0.506521	0.199633	0.496789		5.43579	0.538965	2.01871	0.477999	0.109911
0.39916	0.0836672	0.712736	0.934636	0.203515		2.33309	0.0169813	0.26458	1.22318	0.807849
0.491945	0.528653	1.3471	0.729829	0.240271		1.00117	0.246036	0.927996	0.231483	4.22949
1.17853	0.294952	0.877489	0.570258	0.0330391		6.6399	2.34942	0.431315	0.444417	0.221125
0.196467	0.116283	0.293553	1.06746	0.249611		2.70282	0.599082	1.08566	0.142575	1.06318
0.781677	0.902301	0.356707	1.19317	1.4563		1.30658	10.5877	0.35541	1.2555	2.08207
0.389193	0.434001	0.419257	0.862535	0.495351		3.61656	0.186349	0.308655	0.516103	2.19064
0.265411	0.359236	0.921545	0.308587	0.505687		0.44104	0.0830193	0.0889643	0.284405	0.779127
0.899072	0.364573	0.286553	0.47982	0.795813		0.0846154	0.571353	0.105771	0.731011	10.5629
0.83001	0.405757	0.33056	0.174428	0.136101		0.517016	0.163978	2.89887	0.217854	0.366984
1.07288	0.268857	0.214438	1.51616	0.81964		8.55922	0.475395	0.161104	0.640758	0.322843
0.689924	0.71875	0.886482	1.28832	0.98918		1.58027	0.454612	0.396243	0.913543	0.329643
1.80581	0.193346	0.301867	0.408914	0.851278		2.00122	1.47277	0.00945854	1.89406	7.20049
0.660588	0.903858	1.15429	0.143749	0.640455		0.641802	0.185337	0.461299	0.760418	0.321787
0.262188	0.172531	0.380781	0.533575	0.0795614		1.45402	0.940426	0.082712	0.182744	1.86294
0.801647	0.495014	2.89759	0.89006	0.0611789		2.07237	8.15738	1.72311	2.13428	3.98946
0.12616	0.476128	0.225058	0.98197	1.29531		0.842018	0.228274	0.60912	1.71302	1.38868
0.624027	3.85802	0.0721354	1.0231	0.916743		0.442238	3.94203	0.303601	2.28521	0.388468
0.292448	0.660895	1.2393	0.401306	4.15994		0.510414	5.64087	2.17473	1.07201	0.625312
0.473647	1.81211	0.523633	0.719835	1.31452		6.25867	0.564112	0.390659	0.620389	6.12
0.789506	0.525273	1.07596	0.0835672	3.87016		1.54068	0.533993	4.9653	0.921387	0.0857902
0.160163	0.33532	0.272985	0.683109	4.66469		1.07096	1.21276	1.13123	0.45302	3.33089
0.264356	0.838739	0.0734418	0.548107	1.09584		15.7868	0.896997	1.16194	0.716524	3.28007
0.614193	1.05915	0.379981	0.578789	1.04968		0.678892	0.160309	1.05414	0.0981049	1.53021
0.367465	0.353212	1.50996	0.286915	0.374728		1.77927	0.383648	2.60133	1.03507	1.10696
0.549213	0.903419	0.107046	0.133919	0.3438		0.637805	0.539484	1.9921	4.15786	1.77554
0.188661	0.308381	0.755333	0.615256	2.65655		1.48613	0.388464	0.716975	1.45318	1.26752
0.89052	0.229969	0.147863	0.959404	1.82003		2.87913	1.14539	0.986881	0.294095	0.269628
0.199631	0.23055	0.718256	0.87939	0.391249		0.601215	2.91832	2.37184	0.586035	1.28878
0.0879343	0.117679	1.52449	0.44276	0.404794		3.01868	0.0567544	0.45911	0.797062	2.53112
0.677985	1.04792	0.28137	0.321099	0.828848		4.17673	0.389469	0.61898	2.89199	0.462534
0.624634	0.128263	0.577982	0.402778	0.215955		1.8859	0.463597	0.697867	0.680016	0.189231
0.812131	0.326481	0.611385	0.229957	0.808817		4.74748	0.223536	5.42706	3.79068	3.68538
0.677309	0.800913	0.581183	0.0634754	2.0471		1.4284	0.318228	1.14932	0.479164	1.48539
0.614813	0.471755	1.43701	0.0520043	0.199183		1.51782	1.15068	0.411505	1.15784	2.15567
0.219554	1.11018	0.928051	0.138086	0.194523		7.43092	0.127975	3.017	3.16683	0.684693
0.0745445	0.822911	0.938653	0.24801	0.387509		11.101	0.673394	0.288961	0.461206	0.183993
0.361235	1.07939	0.204109	1.18252	1.43009		1.53602	0.740545	3.05715	0.5686	5.26547
0.402124	1.1243	0.270657	0.560005	0.942112		0.44348	0.4192	2.43165	0.759567	5.22676
0.63488	1.72883	1.49342	0.384432	0.469959		2.68014	1.87742	0.165627	0.888209	1.18679
0.641711	0.0292584	0.44214	0.0708409	1.63043		0.130829	0.828102	0.424335	1.6029	0.402494
0.389263	0.0740066	0.503433	0.702432	1.22618		0.509707	0.35895	3.51206	1.81745	2.32257
0.580291	0.811863	0.634821	1.18928	0.368425		8.10236	0.539332	1.81169	1.00813	3.83555
0.651949	0.117255	0.486395	1.92797	1.81477		2.11308	0.935631	1.10989	0.251513	0.121007
0.73366	0.611677	0.284237	1.28603	0.186791		5.54058	0.751177	3.36533	0.272183	0.696907
0.567304	0.990168	0.952169	0.508236	0.199543		0.125909	0.23022	1.92504	2.07171	0.690427
0.540333	1.15813	0.0373679	1.2143	1.62925		0.793844	0.349681	8.76712	5.43489	1.25607
0.529366	0.361398	0.911735	1.52409	4.32313		0.921765	1.0812	0.812756	1.36277	0.776948
0.420591	1.19519	0.558197	0.276544	4.00039		2.9055	2.87795	2.021	2.28827	0.872211
0.550245	0.577524	1.45381	1.05359	0.493075		1.53214	0.394271	3.54955	7.87292	4.87975
0.741271	0.55662	0.600499	0.945649	1.15942		2.47042	0.152262	2.17274	0.952231	2.07954
0.230919	0.300607	0.485578	0.0441298	1.89196		1.16188	0.847313	1.18645	0.0542679	4.45013
0.120738	0.143391	0.297246	0.666998	1.03658		4.28312	0.585871	0.987371	4.00291	1.76574
0.305809	1.12606	0.099801	0.131459	0.95162		0.559546	2.83161	2.79763	0.170776	6.93672
0.367825	1.75347	0.758522	1.03761	0.173487		1.51966	0.792816	1.60883	0.395636	0.642921
0.556807	0.16224	0.34053	0.66142	0.454134		2.25095	0.343769	5.03319	0.679405	1.71798
1.78599	0.0954056	0.292661	0.310522	1.38527		4.64206	1.21152	1.11227	0.251748	1.27333
0.62721	0.332956	0.166615	0.878471	2.13935		0.323021	0.169024	1.11127	2.62003	7.57395
0.163398	1.0872	0.306547	0.676329	2.24312		1.21241	0.106311	2.38915	2.87147	3.26012
0.622261	0.172811	0.362389	0.487973	1.26952		3.10988	1.39409	0.859308	0.0829209	0.470218
0.513969	0.368209	0.701013	1.0671	0.195195		2.40295	3.44226	1.59616	0.837394	0.4302
0.568259	1.77669	0.222606	0.690592	4.04659		1.99397	0.10585	0.326034	1.76969	0.403586
0.910629	0.504711	0.0925975	0.296243	0.627748		1.40585	2.21893	0.201196	0.472436	2.12139
0.55699	0.131376	0.318278	0.541267	2.6977		1.37785	0.741834	0.128257	0.35894	4.18759
0.168053	1.38546	1.38425	0.642502	2.06037		1.85054	1.20995	1.05149	0.701824	1.73092
0.804827	0.0968022	0.301397	0.890247	0.183033		5.19524	0.899498	2.2684	1.26081	1.72877
0.765084	0.638522	0.195961	0.264772	0.656446		1.61213	0.268049	0.194712	0.430468	0.677529
0.683429	0.247757	0.376464	0.654628	1.14713		0.863463	2.05887	0.317801	1.02283	1.87591
0.633059	0.950048	1.53157	0.979742	1.33784		1.37538	0.317827	2.01714	0.425636	1.76807
0.990414	1.83595	0.769857	1.02177	0.0727161		0.144667	1.43291	3.41558	0.877657	0.767207
0.297005	0.941031	0.127258	2.29842	0.095714		0.390356	1.4462	1.84207	1.5098	1.22842
0.72702	0.413918	0.71231	0.569508	0.169469		6.54422	3.06645	0.410952	1.04577	0.769396
0.204334	0.418149	0.107037	0.701094	0.267416		1.30413	0.124762	0.203522	0.53052	0.296954
1.17454	1.14449	1.95056	0.976907	1.32012		3.61905	1.08511	0.578056	1.62105	1.11801
0.706017	0.265656	0.52163	0.853769	2.40213		0.154845	0.296325	1.36067	1.04165	0.943252
0.206183	0.134313	0.24128	0.838536	0.313139		4.60498	1.43393	0.411915	3.58604	1.16759
0.478147	0.0735676	0.188478	1.16649	0.142687		7.3904	0.765529	0.641655	1.99907	3.01735
0.368845	0.0810741	0.884737	0.505966	1.78117		8.69584	1.35621	0.549334	0.917393	2.95973
0.507044	0.780919	0.548538	0.285374	1.12251		0.364286	1.44275	1.3176	0.30091	1.49717
0.541689	0.426918	0.582554	0.142365	0.282233		6.36907	2.26372	0.360452	2.33788	3.19458
0.0735854	1.37235	0.440803	0.19062	0.114903		2.0157	0.488817	0.0388575	3.12633	6.89458
0.386174	0.260827	0.2562	0.908792	0.765558		8.94913	0.142042	0.802707	1.56184	0.800533
0.616515	0.480685	1.45154	0.428113	0.521821		0.0580118	0.555919	0.226925	2.85319	1.06384
1.80586	0.101709	0.157451	0.918979	4.5034		2.45791	0.734341	2.05924	0.160758	3.59998
0.478305	0.173604	0.169033	0.759021	0.317706		2.31791	0.2219	2.07812	0.473071	3.0241
0.279814	2.10345	0.0934424	0.442718	2.05867		1.15295	0.621894	2.51433	1.03944	1.9823
0.11201	0.204357	0.501738	0.522797	0.70788		2.28604	0.830282	0.128592	0.465937	6.54555
0.360358	0.128353	0.151945	0.272579	4.13959		2.48087	4.26272	3.51297	0.265087	0.141399
1.30511	0.235563	0.111189	0.284784	0.139124		1.03516	1.30747	2.80065	1.34165	3.27771
0.979761	0.948375	0.572601	0.196877	0.487622		0.140813	0.529352	0.43772	1.96316	2.47815
0.515864	0.0465485	0.269176	0.984797	2.65704		12.7565	0.607272	0.415528	1.6057	0.252741
0.285791	1.1682	0.560814	0.806227	1.11007		0.479365	1.97249	1.65773	0.589513	3.40098
0.0438051	1.39076	0.672073	0.164474	0.742807		3.65468	0.511283	1.90285	0.36617	1.75411
0.754016	0.779089	0.555619	0.747811	1.0048		1.29443	13.8944	4.24566	0.342605	0.853138
1.54678	1.30802	0.551591	0.239464	0.406454		7.30068	0.666392	0.0945104	0.168079	1.87132
1.12417	1.04908	0.282527	0.194113	2.51382		6.37456	0.898878	0.145847	0.688925	0.0460917
0.254188	0.615402	0.340798	1.01313	0.638768		2.92231	0.815354	1.57863	0.315766	1.78222
0.580018	0.637548	0.628784	0.561899	1.03112		2.92579	1.15933	1.37993	1.31795	1.77301
0.420866	0.553053	0.587064	0.417207	1.07382		4.31925	1.8441	1.50964	1.17423	1.84871
0.233591	0.135122		0.358031	1.20532		3.55741	0.127967	0.454762	3.98075	0.54056
0.238468	0.485625		0.845349	0.321381		7.42406	1.04164	0.994989	1.15743	3.24733
0.0509557	0.363993		1.5845	0.281714		3.22623	0.0934644	0.560351	0.518953	1.44615
0.503709	0.262358		0.173033	0.236347		0.358147	5.64512	0.20459	0.598168	4.9483
2.64543	0.158566		0.630841	0.617444		1.3552	1.0034	0.965941	1.3128	1.06306
0.0383873	1.28327		0.129767	0.468006		6.08528	1.14875	1.4328	0.859003	0.994725
0.69992	0.279877		1.21538	0.867785		0.49167	0.443607	1.77527	0.713684	2.43712
0.143498	0.454904		0.166037	3.19374		0.716092	0.446947	3.13591	3.68244	0.185994
0.275956	0.984467		0.0975152	3.99503		1.22046	0.186138	0.973689	5.00027	1.07308
0.0952002	0.968301		0.122595	0.299104		11.1062	0.123148	0.539053	3.55576	0.339511
0.330995	0.439804		0.76835	1.32334		0.432276	0.137734	0.258973	2.16104	0.912766
0.135542	0.0248837		0.564952	0.480882		6.64954	0.592858	0.0415309		6.45599
1.39441	1.44248		0.535632	1.69386		1.38976	0.714084	1.21356		4.80897
0.13625	1.70528		0.617386	0.300565		1.41409	0.331002	0.871489		0.382008
0.179008	2.16294		0.346859	0.546191		0.230862	0.206545	1.23127		0.443043
0.0382702	0.116796		1.01443	0.389757		1.67655	4.77294	0.814061		0.431225
0.385665	0.845407		0.600218	0.116637		0.0591545	0.0974379	1.83225		3.95091
0.1737	0.143283		0.449276	0.10942		0.557451		3.21941		2.85182
1.5221	0.872458		0.202172	3.09053		3.83122		5.34812		0.860298
0.158739	0.355505		0.152693	0.11547		2.99715		1.73719		2.31481
0.925117	0.902553		0.424327	1.87311		18.1774		3.47049		0.0996269
2.47459	2.29907		0.513985	2.28471		5.81489		0.480132		0.0987701
0.582364	0.279434		1.21699	0.929337		0.399267		0.0877448		3.78594
0.839596	1.43289		0.827236	2.03477		1.99891		1.62048		3.87827
0.543027	0.544224		0.567	1.8245		1.1869		0.194477		1.64039
0.64561	0.881326		1.34362	2.24694		1.01789		1.09356		3.07469
0.245391	0.616868		0.0221981	0.631904		0.88196		3.13772		1.47273
0.956263	0.731602		1.33466	0.470791		8.83617		0.793167		0.740052
0.401429	0.371031		0.499443	0.457885		1.38757		0.339317		0.842419
0.180184	0.122949		2.87009	1.04913		8.81503		0.53752		0.307162
0.208886	1.07248		1.82377	0.165532		0.632511		0.156565		1.75628
0.604761	0.900256		0.131705	0.233894		1.48137		1.18863		0.286674
0.648447	0.385601		1.63359	0.105353		9.64625		0.243596		1.05798
1.2024	0.565674		0.569674	0.271563		6.56606		0.698347		0.433927
0.585685	0.0703824		0.320516	0.203375		0.51157		1.36043		1.22793
0.324077	0.0599764		0.296651	0.16278		1.40804		0.572288		6.6002
0.147891	0.0852015		0.447052	0.126107		3.86406		3.05058		1.41334
5.50711	0.338932		0.23281	0.603037		1.76699		4.47644		0.574899
0.276513	0.113054		0.49263	4.12629		0.157866		1.49787		2.33605
0.739515	1.55081		0.332805	0.495292		3.81273		0.221347		0.847861
0.150197	1.46116		0.260027	3.12021		1.00501		1.13796		3.95305
0.147865	0.941523		0.414225	0.0661087		0.946222		0.610894		0.41045
0.404472	2.54435		0.546451	1.1211		1.98541		1.07971		1.32774
0.266718	0.366778		0.136313	0.850814		2.46095		0.797132		5.48539
2.22863	1.24218		0.24163	1.15887		1.46444		0.406164		11.9288
0.257093	0.225505		0.181786	2.50398		0.91582		0.832117		0.345281
0.689111	0.305238		0.93422	0.992723		0.0497536		1.19997		0.123845
0.13382	1.10348		0.474192	2.17989		0.680016		1.79415		0.122776
0.869446	0.623205		0.784373	0.218702		0.341197		0.157878		2.58457
0.745168	0.412584		1.73401	1.84869		0.755312		0.198794		0.399283
0.170561	0.783269		0.614633	2.98115		3.19927		0.316305		3.26555
1.1914	0.470336		1.21477	0.355223		11.0883		0.452808		0.226475
0.371308	0.358845		0.352715	1.11226		2.78353		2.82586		1.50747
0.70761	1.57498		0.551616	0.659465		5.95938		2.60955		1.76211
0.921182	1.31363		0.338402	0.783395		2.25696		0.497452		2.79411
0.664502	1.07549		0.0559956	2.07656		0.254631		0.907505		2.04889
1.32903	1.16715		0.394623	0.356881		0.170564		5.71895		1.48164
0.413422	1.71276		1.51993			1.15019		4.6593		7.92341
3.12214	1.31987		0.765632			7.16929		0.397833		1.39722
2.1424	0.28653		0.438073			2.65919		0.842863		2.5568
0.896424	1.57526		0.975995			0.307393		0.323904		0.305733
0.15485	1.15092		1.54325			1.00219		0.1645		0.190758
0.0982124	0.0902		0.161746			0.497272		0.329447		0.662051
0.219693	0.0354843		0.264401			1.54216		1.47022		2.14389
1.32421	0.0919828		0.298615			0.883213		0.0699216		3.74209
1.57465	2.87413		0.261789			0.225758		1.04099		1.31514
0.600228	0.880942		0.0572808			1.42824		0.515081		0.93562
0.0352554	0.391572		0.107343			0.305592		1.19812		0.213335
1.37272	0.407693		0.365062			0.0410469		0.490148		3.30606
0.486796	0.096818		1.00647			0.162921		0.415551		0.747314
0.333083	0.943603		0.548034			6.09583		0.582151		0.877259
0.0434982	0.290084		0.193636			0.509505		0.171234		2.8976
0.193987	1.06451		0.39469			13.9822		0.113833		0.985129
1.73727	1.201		0.566972			1.0148		2.95135		2.67253
0.666835	0.400295		0.79381			0.39671		0.146431		2.737
0.11639	0.617784		0.125616			2.43656		0.395227		1.6549
0.152174	0.657468		0.739921			0.0746944		0.248189		1.16793
0.290437	0.400724		0.907455			2.67166				0.745323
1.45451	0.697088		0.659945			0.584644				1.63971
0.696693	1.41085		0.190104			0.91505				1.36831
0.760902	2.51548		0.403434			6.09956				5.65498
0.416227	0.4682		0.608393			0.117847				0.427792
0.330674	1.10849		0.567585			2.64139				0.47625
0.639121	0.859033		2.57805			0.827219				0.0682084
0.281541	1.37597		0.637752			2.52313				0.0564439
1.7681	0.411477		0.136811			0.405682				0.592502
0.815088	0.245634		0.187532			0.70601				0.328149
0.105925	0.148499		1.94331			2.10024				3.13661
1.00982	0.615349		1.5017			0.751009				0.566518
0.476687	2.57121		0.578913			0.492923				0.480319
0.504034	0.555682		0.33455			3.48802				4.4412
0.37626	0.171451		0.556118			0.187648				1.64554
0.103365	0.083066		1.0087			0.365749				0.355549
0.160767	0.789353		0.387704			2.91723				0.994717
0.556501	0.589075		0.528881			2.86119				3.62145
0.233762	1.15423		0.137908			3.25398				0.471802
0.0785636	0.144129		0.446474			3.70373				0.390697
1.0141	0.221834		0.539025			1.79436				0.266411
2.92533	0.533783		0.438731			4.99538
3.89047	0.363277		0.196713			1.90859
0.138971	0.0934933		0.569739			0.502494
0.220415	0.912529		0.550049			0.218722
0.0423139	0.0593526		0.173212			0.902082
0.140601	0.177689		0.554581			0.157345
1.27144	0.784321		0.306137			2.65363
0.447584	0.0896224		0.214121			3.14842
0.928994	1.11276		0.199282			1.67139
0.0707948	0.837569		0.179546			3.69726
0.0401094	1.3983		0.477277			3.39069
0.28597	1.11979		0.607477			4.31315
0.0899701	1.79524		0.237818			0.694861
0.24784	1.34441		1.49161
0.402801	0.0324803		1.30424
0.588458	0.161209		0.24409
0.688623	1.01569		0.105579
0.814685	1.48948		2.54988
0.0966278	0.150215		0.702778
1.08789	0.362141		1.39603
0.950134	0.855073		0.661934
0.224415	0.954999		0.208944
1.07112	0.916192		0.640327
0.268001	0.16571		0.815263
1.0729	0.0320372
0.480272	1.79241
0.237571	1.35954
0.619856	0.349294
0.173016	0.426763
0.227338	1.43474
1.23524	1.82256
4.40723	1.41229
0.828046	0.110949
1.85413	0.474996
0.268693	0.157355
0.0683861	1.04345
0.370352	0.408853
2.07439	2.18559
1.00532	0.876035
0.254652	0.205214
1.49197	0.0423767
0.298163	0.452085
2.52244	0.768276
0.965531	1.20632
1.1663	0.292508
0.270346	0.360015
0.649616	0.526129
0.293301	0.476439
0.327212	0.33445
2.24184	0.138448
0.847518	1.03082
3.74835	0.565144
0.120343	0.706884
0.971065	0.922192
0.367544	1.30716
0.430139	0.40176
0.30862	0.595995
0.240292	0.200615
1.97135	0.214531
0.710093	0.898703
0.131491	0.21593
0.12863	1.83403
0.0111465	0.895138
0.678761	0.750685
0.730035	1.06154
0.435537	0.496471
0.0912116	0.151203
0.046891	0.815763
1.15876	1.31691
1.54181	2.53394
0.0719237	0.2466
0.146066	0.759233
1.47373	0.494629
0.79516	0.523386
1.64575	1.03706
3.17503	0.969772
1.19977	0.268485
2.15899	0.513799
0.0427666	0.36953
0.0064621	0.205571
1.34149	1.25112
0.900622	0.619349
0.0612114	0.183944
0.147994	0.628987
1.64529	0.420762
0.234714	1.13382
0.712623	0.206186
0.325896	0.0851654
0.807489	0.339914
0.0488011	0.220903
4.35288	0.539614
0.417855	0.367429
0.119017	0.204568
0.869992	1.24784
0.14816	1.19689
0.68685	0.197742
0.747726	0.644343
0.40695	0.742308
0.843949	0.328582
0.460904	0.387562
0.67351	0.0624368
0.261286	0.299463
0.120882	0.457691
1.82701	1.35729
0.0980453	0.168015
0.375058	0.271909
0.81352	1.5716
0.115679	0.341718
1.02969	0.893298
0.0448545	0.662665
0.157971	0.173961
0.128019	1.19093
0.489937	0.121853
0.0639954	0.390327
0.299548	0.42302
0.834071	0.200424
0.453156	0.200039
1.05708	1.78438
0.786063
0.198598
0.107198
0.0233855
0.525854
0.262863
0.205069
